# Supplementary material for: Primary investigation of rice-fish co-culture: Investigating the feasibility of raising fish in flooded rice paddies in the Southern USA
Source: PLoS One. 2025 Jul 10;20(7):e0327572. doi: 10.1371/journal.pone.0327572 (PMC12244705; doi:10.1371/journal.pone.0327572)
Supplement: S1 Table — (XLSX) [file pone.0327572.s001.xlsx]

## Sheet: S1 Table
S1 Table. Chemical composition of trademarked herbicides
Command 3 ME®: 2-(2-Chorophenyl) methyl-4, 4-dimethyl-3-isoxazolidinone
Facet L®: 3,7-dichloro-8-quinolinecarboxylic acid
Prowl H2O®: N-(1-ethylpropyl)-3,4-dimehtyl-2,6,-dinitrobenzenamine
Bolero 8 EC®: S-[(4-chlorophenyl)methyl] diethylcarbamothioate
Propanil 480 EC®: 3’, 4’-dichloropropionanilide
Permit®: Halosulfuron-methyl, methyl 3-chloro-5-(4, 6-dimethoxypyrimidin-2-ylcarbamoylsulfamoyl) -1-methylpyrazole-4-carboxylate and Thifensulfron-menthyl
Roundup®: N-(phosphonomethyl) glycine
