# Supplementary material for: Primary investigation of rice-fish co-culture: Investigating the feasibility of raising fish in flooded rice paddies in the Southern USA
Source: PLoS One. 2025 Jul 10;20(7):e0327572. doi: 10.1371/journal.pone.0327572 (PMC12244705; doi:10.1371/journal.pone.0327572)
Supplement: S2 Table — (XLSX) [file pone.0327572.s002.xlsx]

## Sheet: S2 Table
S2 Table. 2023 rice panicle traits and 1K grain weight
Bay	plot	rep	Panicle Length (cm)	Panicle Branches	Number of Kernels	Panicle Weight (g)	1000 Grain Weight (g)
Fish	1	1	20.2	11	131	3.9
Fish	1	2	20	15	164	4.5
Fish	1	3	18.5	12	111	3
Fish	1	4	18.3	10	85	2.4
Fish	1	5	21.6	13	148	4.5
Fish	1	6	17.8	9	80	2.3
Fish	1	7	18	12	91	2.6
Fish	1	8	20.7	13	126	3.1
Fish	1	9	19.5	12	93	2.5
Fish	1	10	18.7	14	114	3.4	28
Fish	2	1	18.5	10	78	2.3
Fish	2	2	19.8	13	80	2.1
Fish	2	3	22	12	102	2.8
Fish	2	4	19.1	13	71	1.8
Fish	2	5	17.9	12	86	2.3
Fish	2	6	18.7	14	98	2.6
Fish	2	7	20.6	13	129	3.8
Fish	2	8	20.2	13	91	2.7
Fish	2	9	19.3	12	79	2.3
Fish	2	10	16.3	12	92	2.6	28
Fish	3	1	15.7	12	94	2.7
Fish	3	2	15.7	11	94	2.6
Fish	3	3	19.5	12	106	3.2
Fish	3	4	19	11	79	2.2
Fish	3	5	19	9	75	2.1
Fish	3	6	17.3	12	74	1.8
Fish	3	7	13.7	10	72	1.9
Fish	3	8	19	11	83	2.2
Fish	3	9	18.5	9	50	1.2
Fish	3	10	22.8	15	159	4.5	27
Fish	4	1	19.7	13	110	3.2
Fish	4	2	15.5	10	90	2.8
Fish	4	3	18.7	12	94	2.7
Fish	4	4	18.2	13	69	2
Fish	4	5	18.1	13	89	2.5
Fish	4	6	19.6	12	94	2.6
Fish	4	7	17.7	11	87	2.1
Fish	4	8	13.3	10	60	1.6
Fish	4	9	18.5	13	87	2.5
Fish	4	10	17.6	11	75	2	28
Fish	5	1	21.7	12	163	4.4
Fish	5	2	15.3	10	74	2
Fish	5	3	16.2	10	83	2.3
Fish	5	4	20	13	92	2.3
Fish	5	5	17	12	97	2.7
Fish	5	6	15.9	13	100	2.7
Fish	5	7	20.5	16	127	3.5
Fish	5	8	15.8	11	100	2.8
Fish	5	9	16	12	97	2.6
Fish	5	10	19.2	13	103	2.8	27
Fish	6	1	20	13	102	2.9
Fish	6	2	20.8	12	77	2.2
Fish	6	3	19.7	12	89	2.6
Fish	6	4	14.2	8	44	1.2
Fish	6	5	21.2	12	110	3.4
Fish	6	6	19.8	13	92	2.3
Fish	6	7	20.5	14	136	3.8
Fish	6	8	18.7	14	110	3.1
Fish	6	9	18.8	15	103	2.6
Fish	6	10	18.3	13	137	3.7	27
Fish	1	1	20.3	10	82	2.3
Fish	1	2	18.7	13	85	2.1
Fish	1	3	18.2	11	97	3
Fish	1	4	20.9	13	132	3.5
Fish	1	5	19.5	13	90	2.5
Fish	1	6	19.3	11	83	2
Fish	1	7	18.5	13	144	4.3
Fish	1	8	22	12	104	3.2
Fish	1	9	20.2	13	103	3.1
Fish	1	10	20.2	12	127	3.2	25
Fish	2	1	20.7	13	104	2.6
Fish	2	2	17.8	10	90	2.1
Fish	2	3	18.5	11	98	2.5
Fish	2	4	18.2	12	75	2
Fish	2	5	18.6	12	84	1.8
Fish	2	6	19	15	104	2.7
Fish	2	7	20.2	12	114	2.9
Fish	2	8	19.5	13	47	0.8
Fish	2	9	19	12	89	2
Fish	2	10	17.4	11	65	1.2	25
Fish	3	1	17.9	12	97	2
Fish	3	2	20.2	12	113	2.8
Fish	3	3	20.9	12	124	3.4
Fish	3	4	17.3	10	86	2
Fish	3	5	19.5	12	123	3.2
Fish	3	6	17.5	13	102	3
Fish	3	7	20.1	13	104	2.8
Fish	3	8	17.8	11	104	2.8
Fish	3	9	20.3	12	101	2.6
Fish	3	10	18	12	84	2.2	28
Fish	4	1	19.7	12	105	2.9
Fish	4	2	17	16	82	2.1
Fish	4	3	18.8	10	45	1.2
Fish	4	4	19.5	12	112	3
Fish	4	5	19.6	13	81	2.4
Fish	4	6	17.7	10	74	1.9
Fish	4	7	19	14	126	3.5
Fish	4	8	18.7	10	79	2.5
Fish	4	9	19	14	83	2.5
Fish	4	10	18.9	14	97	2.7	27
Fish	5	1	20.3	11	66	1.9
Fish	5	2	19	11	75	2.2
Fish	5	3	18.5	13	71	2
Fish	5	4	20.5	13	100	2.8
Fish	5	5	19	11	57	1.4
Fish	5	6	21.3	12	111	2.7
Fish	5	7	19.3	14	102	2.4
Fish	5	8	20.5	13	86	2.2
Fish	5	9	20.2	14	141	3.6
Fish	5	10	21.3	14	87	2.3	24
Fish	6	1	18.5	13	89	3
Fish	6	2	19.8	13	93	2.7
Fish	6	3	14.5	10	58	2
Fish	6	4	20.1	13	89	2.6
Fish	6	5	19.9	13	91	2.9
Fish	6	6	19.7	12	75	2.4
Fish	6	7	18.3	12	83	2.4
Fish	6	8	18.8	10	80	2.1
Fish	6	9	18.5	10	82	2.3
Fish	6	10	17.3	12	83	2.1	28
No Fish	1	1	19.1	10	75	2.5
No Fish	1	2	18.7	12	105	2.9
No Fish	1	3	18.6	12	106	3
No Fish	1	4	19	12	109	3.4
No Fish	1	5	20.3	10	47	1.6
No Fish	1	6	19.3	10	85	2.6
No Fish	1	7	17.3	11	89	2.5
No Fish	1	8	14.8	10	59	1.4
No Fish	1	9	21	11	95	3.1
No Fish	1	10	18.5	10	75	2.3	31
No Fish	2	1	19.7	11	97	2.9
No Fish	2	2	16.7	10	57	1.8
No Fish	2	3	16.1	10	78	2.3
No Fish	2	4	20	14	142	4.1
No Fish	2	5	18	10	99	3
No Fish	2	6	17.3	10	70	2.1
No Fish	2	7	15	9	91	2.7
No Fish	2	8	18.7	14	106	3.2
No Fish	2	9	19.2	13	101	3
No Fish	2	10	18	11	69	2	30
No Fish	3	1	14.2	9	64	1.8
No Fish	3	2	19.5	10	78	2
No Fish	3	3	19	12	102	2.8
No Fish	3	4	19.4	14	120	3.5
No Fish	3	5	15	8	49	1.4
No Fish	3	6	14	11	92	2.6
No Fish	3	7	19	11	92	2.8
No Fish	3	8	19.2	15	121	3.6
No Fish	3	9	21.6	12	126	3.7
No Fish	3	10	17.4	10	69	2.1	27
No Fish	4	1	15.8	11	56	1.4
No Fish	4	2	21.3	11	114	3.6
No Fish	4	3	18.4	14	129	3.8
No Fish	4	4	16.1	13	66	1.9
No Fish	4	5	17.9	10	79	1.9
No Fish	4	6	20.3	11	95	3.2
No Fish	4	7	16.3	12	39	1.1
No Fish	4	8	17.5	9	48	1.4
No Fish	4	9	17.6	10	48	1.3
No Fish	4	10	17.5	12	75	2.1	27
No Fish	5	1	20.5	10	130	3.8
No Fish	5	2	20.2	12	91	2.6
No Fish	5	3	21	10	103	3.2
No Fish	5	4	21.4	10	68	2
No Fish	5	5	19	9	61	2.1
No Fish	5	6	19	11	85	2.7
No Fish	5	7	20.5	12	119	3.7
No Fish	5	8	18	10	67	1.8
No Fish	5	9	18.5	11	57	1.7
No Fish	5	10	20.9	12	130	3.8	29
No Fish	6	1	17	10	55	1.5
No Fish	6	2	19.3	12	84	2.3
No Fish	6	3	21.3	14	130	3.7
No Fish	6	4	20.7	13	159	4.6
No Fish	6	5	20.7	13	115	3.7
No Fish	6	6	19.3	10	75	2.2
No Fish	6	7	20.9	11	107	3.1
No Fish	6	8	19.7	10	89	2.6
No Fish	6	9	18.7	12	96	2.7	28
No Fish	1	1	20.7	14	125	3.1
No Fish	1	2	20.1	13	108	3.2
No Fish	1	3	21.8	12	120	3.3
No Fish	1	4	19.2	10	87	2
No Fish	1	5	18.8	12	95	2.7
No Fish	1	6	20.4	12	97	2.5
No Fish	1	7	22.4	14	144	3.4
No Fish	1	8	18.7	12	112	3.1
No Fish	1	9	18.3	13	111	3.3
No Fish	1	10	19.5	13	96	2.5	27
No Fish	2	1	19	13	98	2.8
No Fish	2	2	18.7	13	77	1.9
No Fish	2	3	17.7	11	92	2.4
No Fish	2	4	19.4	10	64	1.9
No Fish	2	5	17.3	10	78	2
No Fish	2	6	19.8	11	104	2.9
No Fish	2	7	18.7	12	76	2
No Fish	2	8	20	13	101	2.8
No Fish	2	9	18.5	12	98	2.7
No Fish	2	10	15.4	10	56	1.7	28
No Fish	3	1	17.3	9	66	1.8
No Fish	3	2	19.1	14	103	2.8
No Fish	3	3	17.7	9	68	1.9
No Fish	3	4	14.5	7	48	1
No Fish	3	5	18.5	13	73	1.9
No Fish	3	6	18	9	67	1.8
No Fish	3	7	19	11	92	2.5
No Fish	3	8	17	11	64	1.7
No Fish	3	9	17.5	10	75	1.9
No Fish	3	10	17.6	10	79	2.1	26
No Fish	4	1	20	12	115	3.1
No Fish	4	2	19.7	12	93	2.6
No Fish	4	3	18.3	12	97	2.8
No Fish	4	4	18.6	10	94	2.5
No Fish	4	5	18.6	11	102	2.8
No Fish	4	6	19.5	12	118	3.1
No Fish	4	7	18.7	13	96	2.4
No Fish	4	8	17.4	11	75	2
No Fish	4	9	17.4	11	83	2.4
No Fish	4	10	18.2	13	71	2	28
No Fish	5	1	17.9	10	92	2.5
No Fish	5	2	19	13	97	2.6
No Fish	5	3	19.8	10	68	1.5
No Fish	5	4	19.9	13	92	2.5
No Fish	5	5	18	11	100	2.8
No Fish	5	6	18.6	13	101	2.7
No Fish	5	7	18.9	12	112	3
No Fish	5	8	20.6	13		2
No Fish	5	9	19.3	11	103	2.7
No Fish	5	10	17	11	104	2.6	26
No Fish	6	1	18.7	12	92	2.3
No Fish	6	2	20	14	122	3.3
No Fish	6	3	21.2	12	110	3.1
No Fish	6	4	20.4	12	81	2.1
No Fish	6	5	18.4	11	98	2.5
No Fish	6	6	20.4	13	116	3.2
No Fish	6	7	20	14	118	3.3
No Fish	6	8	22.6	14	134	3.5
No Fish	6	9	18.5	13	103	2.5
No Fish	6	10	18.5	9	80	2	27
