# Supplementary material for: Primary investigation of rice-fish co-culture: Investigating the feasibility of raising fish in flooded rice paddies in the Southern USA
Source: PLoS One. 2025 Jul 10;20(7):e0327572. doi: 10.1371/journal.pone.0327572 (PMC12244705; doi:10.1371/journal.pone.0327572)
Supplement: S3 Table — (XLSX) [file pone.0327572.s003.xlsx]

## Sheet: S3 Table
S3 Table. 2024 rice panicle trait data and 1K grain weight
Treatment	Plot	Sub Plot	Panicle	Length	Panicle Branches	Panicle Seed Weight		Treatment	plot	sub plot	1000 grain weight
Fish	1	101	1	21.4	16	4.9		Fish	1	101	27
Fish	1	102	1	12.3	6	0.7		Fish	1	102	27
Fish	1	103	1	13.9	7	0.7		Fish	1	103	26
Fish	2	201	1	17	12	1.1		Fish	2	201	24
Fish	2	202	1	18.2	14	2.8		Fish	2	202	27
Fish	2	203	1	15.2	9	2		Fish	2	203	27
Fish	1	101	2	19.2	15	4.2		No Fish	3	301	23
Fish	1	102	2	13.1	6	0.7		No Fish	3	302	27
Fish	1	103	2	16	13	2.1		No Fish	3	303	27
Fish	2	201	2	19	10	2		No Fish	4	401	24
Fish	2	202	2	16	10	1.9		No Fish	4	402	27
Fish	2	203	2	17.5	12	1.9		No Fish	4	403	23
Fish	1	101	3	19.3	10	2.9
Fish	1	102	3	14.9	6	0.8
Fish	1	103	3	14.5	7	1.3
Fish	2	201	3	16.7	11	1.2
Fish	2	202	3	19.5	11	1.5
Fish	2	203	3	18.4	8	1.8
Fish	1	101	4	19.4	15	2.8
Fish	1	102	4	13.1	6	0.9
Fish	1	103	4	12.4	8	1.2
Fish	2	201	4	15.8	10	1.8
Fish	2	202	4	17.3	10	2.1
Fish	2	203	4	16.5	14	2.5
Fish	1	101	5	17.6	9	1.7
Fish	1	102	5	13.8	6	1
Fish	1	103	5	17.3	13	2.2
Fish	2	201	5	12.9	7	1
Fish	2	202	5	19.2	10	2.1
Fish	2	203	5	14.2	6	1
Fish	1	101	6	19.1	10	2.3
Fish	1	102	6	14.6	7	0.8
Fish	1	103	6	14.6	7	1.2
Fish	2	201	6	21	13	2
Fish	2	202	6	17.6	11	2.3
Fish	2	203	6	15.7	9	1.4
Fish	1	101	7	20.4	10	2
Fish	1	102	7	12.9	6	0.4
Fish	1	103	7
Fish	2	201	7	13.2	10	1.5
Fish	2	202	7	16.5	11	1.8
Fish	2	203	7	13.5	7	1.1
Fish	1	101	8	20.6	13	3.4
Fish	1	102	8	13.4	10	1.7
Fish	1	103	8
Fish	2	201	8	18.4	13	3.1
Fish	2	202	8	18.5	10	2.5
Fish	2	203	8	16.8	11	1.5
No Fish	3	301	1	18.1	12	2.5
No Fish	3	302	1	15.1	9	1.8
No Fish	3	303	1	17.8	9	2
No Fish	4	401	1	11.3	7	0.8
No Fish	4	402	1	16.5	11	1.8
No Fish	4	403	1	16.3	10	1.8
No Fish	3	301	2	17.4	9	1.3
No Fish	3	302	2	15.6	12	2.5
No Fish	3	303	2	18.7	13	3.3
No Fish	4	401	2	15.6	11	1.9
No Fish	4	402	2	15.7	8	1.1
No Fish	4	403	2	14	11	1.9
No Fish	3	301	3	20.2	14	0.9
No Fish	3	302	3	19.1	11	2.4
No Fish	3	303	3	19.9	12	3.1
No Fish	4	401	3	16.7	13	2.8
No Fish	4	402	3	18.9	15	2.9
No Fish	4	403	3	17.9	8	1.5
No Fish	3	301	4	15.5	9	1.2
No Fish	3	302	4	19.2	16	3.6
No Fish	3	303	4	18.6	11	1.9
No Fish	4	401	4	15	11	1.7
No Fish	4	402	4	18.5	11	1.8
No Fish	4	403	4	14.3	9	1.5
No Fish	3	301	5	21.8	13	3.2
No Fish	3	302	5	19.3	10	1.8
No Fish	3	303	5	17.2	10	1.3
No Fish	4	401	5	17.7	12	2.2
No Fish	4	402	5	20.5	15	2.2
No Fish	4	403	5	18	13	2.3
No Fish	3	301	6	19	10	0.9
No Fish	3	302	6	19.3	11	2.8
No Fish	3	303	6	18.6	13	2.9
No Fish	4	401	6	17.3	11	1.7
No Fish	4	402	6	18.2	12	2.5
No Fish	4	403	6	18.1	16	2.7
No Fish	3	301	7	22	14	1.4
No Fish	3	302	7	17.7	9	2
No Fish	3	303	7	16.8	6	1.1
No Fish	4	401	7	14	5	0.9
No Fish	4	402	7	19.9	14	2.9
No Fish	4	403	7	14.6	8	1.2
No Fish	3	301	8	16	8	1.6
No Fish	3	302	8	20	14	3.3
No Fish	3	303	8	21.1	15	3.2
No Fish	4	401	8	14.6	7	0.9
No Fish	4	402	8	18.5	13	2.9
No Fish	4	403	8	15.8	9	1
