# Supplementary material for: Primary investigation of rice-fish co-culture: Investigating the feasibility of raising fish in flooded rice paddies in the Southern USA
Source: PLoS One. 2025 Jul 10;20(7):e0327572. doi: 10.1371/journal.pone.0327572 (PMC12244705; doi:10.1371/journal.pone.0327572)
Supplement: S4 Table — (XLSX) [file pone.0327572.s004.xlsx]

## Sheet: S4 Table
S4 Table. 2024 milling yield and yield
Bay	Location	Plot	Harvest Date	Rice Type	Amount Milled (g)	Total Rice (g)	Whole Milled Rice (g)	Millling Yield %
Fish	South	1	2024-10-18	Milled	100	65	0.9	1.38462
Fish	North	2	2024-10-18	Milled	100	71.8	1	1.39276
No Fish	South	3	2024-10-18	Milled	100	61.9	1.3	2.10016
No Fish	North	4	2024-10-18	Milled	100	64.2	2.2	3.42679
Fish	South	1	2024-08-18	Milled	100	72.8	47.5	65.2473
Fish	North	2	2024-08-18	Milled	100	74.6	55.6	74.5308
No Fish	South	3	2024-08-18	Milled	100	71.9	34.9	48.5396
No Fish	North	4	2024-08-18	Milled	100	72.5	29.4	40.5517
Fish	South	1	2024-10-30	Milled	100	64.8	31.7	48.9198
Fish	North	2	2024-10-30	Milled	100	61	35.3	57.8689
No Fish	North	4	2024-10-30	Milled	100	53.6	20.8	38.806
No Fish	South	3	2024-10-30	Milled	100	56.4	13.7	24.2908
Bay	Plot	Name	Dirty Weight (g)	Yield (lbs/Acre)	Yield (kg/ha)
Fish	1	Eclipse	3547	5445	6103.03
No Fish	3	Eclipse	1310	2011	2254.03
No fish	4	Eclipse	1800	2763	3096.91
Fish	2	Eclipse	3579	5494	6157.96
=dirt wt*(43560/(10*5*(15/12)))/454
10 is length of plot
5 is number of rows
15 is row spacing
