# Supplementary material for: Primary investigation of rice-fish co-culture: Investigating the feasibility of raising fish in flooded rice paddies in the Southern USA
Source: PLoS One. 2025 Jul 10;20(7):e0327572. doi: 10.1371/journal.pone.0327572 (PMC12244705; doi:10.1371/journal.pone.0327572)
Supplement: S5 Table — (XLSX) [file pone.0327572.s005.xlsx]

## Sheet: S5 Table
S5 Table. 2024 protein % of rice grains
Treatment	Location	Plot	Rep	Harvest Date	Sample	File name	Date	Time	Type	Weight (mg)	PF	Humidity	Nitrogen %	Protein %
No Fish	North	4	1	2024-08-18	1a NF nor 8-18 2nd	02262025251	02/27/2025	08:54	UNK	115.4	6.25	10.19	1.1644	7.27749
No Fish	North	4	2	2024-08-18	1b NF nor 8-18 2nd	02262025252	02/27/2025	09:01	UNK	111	6.25	10.19	1.17331	7.33322
No Fish	North	4	1	2024-10-18	2a NF nor 10-18 2nd	02262025253	02/27/2025	09:08	UNK	114.6	6.25	10.93	1.22281	7.64258
No Fish	North	4	2	2024-10-18	2b NF nor 10-18 2nd	02262025254	02/27/2025	09:15	UNK	116.2	6.25	10.93	1.20452	7.52825
No Fish	North	4	1	2024-10-30	3a NF nor 10-30 2nd	02262025255	02/27/2025	09:22	UNK	102.6	6.25	11.24	1.24538	7.78361
No Fish	North	4	2	2024-10-30	3b NF nor 10-30 2nd	02262025256	02/27/2025	09:29	UNK	113.9	6.25	11.24	1.24365	7.77282
No Fish	South	3	1	2024-08-18	4a NF sou 8-18 2nd	02262025257	02/27/2025	09:36	UNK	111.5	6.25	10.29	1.19842	7.49009
No Fish	South	3	2	2024-08-18	4b NF sou 8-18 2nd	02262025258	02/27/2025	09:43	UNK	108	6.25	10.29	1.17265	7.32908
No Fish	South	3	1	2024-10-18	5a NF sou 10-18 2nd	02262025259	02/27/2025	09:50	UNK	111.7	6.25	10.73	1.24744	7.79652
No Fish	South	3	2	2024-10-18	5b NF sou 10-18 2nd	02262025260	02/27/2025	09:57	UNK	125.7	6.25	10.73	1.24081	7.75507
No Fish	South	3	1	2024-10-30	6a NF sou 10-30 2nd	02262025261	02/27/2025	10:03	UNK	108.1	6.25	11.37	1.2447	7.77939
No Fish	South	3	2	2024-10-30	6b NF sou 10-30 2nd	02262025262	02/27/2025	10:10	UNK	110.9	6.25	11.37	1.23231	7.70197
Fish	North	2	1	2024-08-18	7a Fish nor 8-18 2nd	02262025263	02/27/2025	10:17	UNK	112.5	6.25	10.44	1.47758	9.23487
Fish	North	2	2	2024-08-18	7b Fish nor 8-18 2nd	02262025264	02/27/2025	10:24	UNK	115.8	6.25	10.44	1.47956	9.24724
Fish	North	2	1	2024-10-18	8a Fish nor 10-18 2nd	02262025265	02/27/2025	10:31	UNK	108.8	6.25	10.67	1.42305	8.89409
Fish	North	2	2	2024-10-18	8b Fish nor 10-18 2nd	02262025266	02/27/2025	10:38	UNK	117.1	6.25	10.67	1.42335	8.89594
Fish	North	2	1	2024-10-30	9a Fish nor 10-30	02262025219	02/26/2025	12:38	UNK	108.2	6.25	11.51	1.64676	10.2923
Fish	North	2	2	2024-10-30	9b Fish nor 10-30	02262025220	02/26/2025	12:45	UNK	102.7	6.25	11.51	1.64721	10.2951
Fish	South	1	1	2024-08-18	10a Fish sou 8-18	02262025221	02/26/2025	12:52	UNK	116.7	6.25	10.32	1.34517	8.40728
Fish	South	1	2	2024-08-18	10b Fish sou 8-18	02262025222	02/26/2025	12:59	UNK	105.8	6.25	10.32	1.36698	8.54362
Fish	South	1	1	2024-10-18	11a Fish sou 10-18 2nd	02262025267	02/27/2025	10:45	UNK	118.1	6.25	10.65	1.39582	8.72388
Fish	South	1	2	2024-10-18	11b Fish sou 10-18 2nd	02262025268	02/27/2025	10:52	UNK	123.2	6.25	10.65	1.38673	8.66704
Fish	South	1	1	2024-10-30	12a Fish sou 10-30	02262025225	02/26/2025	13:19	UNK	114.9	6.25	11.43	1.62479	10.1549
Fish	South	1	2	2024-10-30	12b Fish sou 10-30	02262025226	02/26/2025	13:26	UNK	104	6.25	11.43	1.67297	10.4561
