# Supplementary material for: Primary investigation of rice-fish co-culture: Investigating the feasibility of raising fish in flooded rice paddies in the Southern USA
Source: PLoS One. 2025 Jul 10;20(7):e0327572. doi: 10.1371/journal.pone.0327572 (PMC12244705; doi:10.1371/journal.pone.0327572)
Supplement: S6 Table — (XLSX) [file pone.0327572.s006.xlsx]

## Sheet: S6 Table
S6 Table. Water characteristics
Year	Date	Day	Week	ID	Paddy	Bay	Sample_Loc	Sample_loc2	Sample_loc3	NO2N_mg_l	NH3N_mg_l	NO3N_mg_l	PO4P_mg_l	pH	Chl_a_mg_m3	TSS_mg_l	T_Alk_mg_l_CaCO3
2024	2024-06-18	1	25	KPN-mid	Koi	North	NW-mid	K-mid	KN	0.01	0.013	0.046	0.01	7.22	10.03
2024	2024-06-26	8	26	KPN-mid	Koi	North	NW-mid	K-mid	KN	0.004	0.009	0.005	0.01	6.81	51.74	81.52
2024	2024-07-10	22	28	KPN-mid	Koi	North	NW-mid	K-mid	KN	0.004	0.016	0	0	7.25	179.46	186.96
2024	2024-07-24	36	30	KPN-mid	Koi	North	NW-mid	K-mid	KN	0.003	0.015	0.005	0.02	7.06	71.28	92.31
2024	2024-07-31	43	31	KPN-mid	Koi	North	NW-mid	K-mid	KN	0.008	0.026	0	0.01	7.05	51.18	76.3
2024	2024-08-14	57	33	KPN-mid	Koi	North	NW-mid	K-mid	KN	0	0.012	0.001	0.01	7.26	42.29	113.14
2024	2024-08-28	71	35	KPN-mid	Koi	North	NW-mid	K-mid	KN	0.006	0.013	0	0.01	7.1	7.92	18.57
2024	2024-09-11	85	37	KPN-mid	Koi	North	NW-mid	K-mid	KN	0	0.025	0	0.02	7	29.46	30.5
2024	2024-09-25	99	39	KPN-mid	Koi	North	NW-mid	K-mid	KN	0	0.008	0	0.02	7.05	18.48	32.53
2024	2024-10-16	120	42	KPN-mid	Koi	North	NW-mid	K-mid	KN	0	0.006	0.001	0.02	7.47	6.12	27.75
2024	2024-06-18	1	25	KPN-W	Koi	North	NW-end	K-end	KN	0.001	0.02	0.046	0.01	7.26	19.54
2024	2024-06-26	8	26	KPN-W	Koi	North	NW-end	K-end	KN	0.002	0.011	0.002	0.01	6.82	45.29	58.39
2024	2024-07-10	22	28	KPN-W	Koi	North	NW-end	K-end	KN	0.005	0.013	0	0	6.9	139.94	73.45
2024	2024-07-24	36	30	KPN-W	Koi	North	NW-end	K-end	KN	0.004	0.02	0	0.02	7.07	54.67	51.63
2024	2024-07-31	43	31	KPN-W	Koi	North	NW-end	K-end	KN	0.003	0.026	0	0.02	7.04	42.67	54.55
2024	2024-08-14	57	33	KPN-W	Koi	North	NW-end	K-end	KN	0.003	0.012	0.001	0.02	7.36	74.4	144.53
2024	2024-08-28	71	35	KPN-W	Koi	North	NW-end	K-end	KN	0	0.017	0.003	0.02	7.15	36.72	80.49
2024	2024-09-11	85	37	KPN-W	Koi	North	NW-end	K-end	KN	0	0.022	0.006	0.03	6.93	17.68	19.73
2024	2024-09-25	99	39	KPN-W	Koi	North	NW-end	K-end	KN	0.005	0.01	0.001	0.02	7.06	5.42	9.53
2024	2024-10-16	120	42	KPN-W	Koi	North	NW-end	K-end	KN	0.001	0.005	0.004	0.01	7.49	3.42	5.38
2024	2024-06-18	1	25	KPS-mid	Koi	South	SW-mid	K-mid	KS	0.007	0.018	0.049	0.01	7.19	8.63
2024	2024-06-26	8	26	KPS-mid	Koi	South	SW-mid	K-mid	KS	0.005	0.009	0.008	0.01	6.94	194.04	73.83
2024	2024-07-10	22	28	KPS-mid	Koi	South	SW-mid	K-mid	KS	0.008	0.016	0	0	7.15	82.5	92.1
2024	2024-07-24	36	30	KPS-mid	Koi	South	SW-mid	K-mid	KS	0.006	0.03	0.002	0.02	6.92	9.95	45.08
2024	2024-07-31	43	31	KPS-mid	Koi	South	SW-mid	K-mid	KS	0	0.013	0	0.02	6.97	17.33	67.17
2024	2024-08-14	57	33	KPS-mid	Koi	South	SW-mid	K-mid	KS	0	0.009	0	0.02	7.11	8.88	34.34
2024	2024-08-28	71	35	KPS-mid	Koi	South	SW-mid	K-mid	KS	0.007	0.013	0.003	0.02	7.26	48.15	106.45
2024	2024-09-11	85	37	KPS-mid	Koi	South	SW-mid	K-mid	KS	0.001	0.015	0.003	0.02	7.08	2.24	9.33
2024	2024-09-25	99	39	KPS-mid	Koi	South	SW-mid	K-mid	KS	0.004	0.01	0.001	0.01	7.07	7.92	39.47
2024	2024-10-16	120	42	KPS-mid	Koi	South	SW-mid	K-mid	KS	0.002	0.005	0.002	0	7.81	1.71	6.41
2024	2024-06-18	1	25	KPS-W	Koi	South	SW-end	K-end	KS	0.007	0.03	0.059	0.01	7.16	22.7
2024	2024-06-26	8	26	KPS-W	Koi	South	SW-end	K-end	KS	0	0.01	0.004	0	6.91	174.24	53.9
2024	2024-07-10	22	28	KPS-W	Koi	South	SW-end	K-end	KS	0.007	0.022	0.006	0	7.17	61.93	78.64
2024	2024-07-24	36	30	KPS-W	Koi	South	SW-end	K-end	KS	0.009	0.024	0	0.01	6.99	12	39.79
2024	2024-07-31	43	31	KPS-W	Koi	South	SW-end	K-end	KS	0	0.013	0	0.01	7.03	28	47.31
2024	2024-08-14	57	33	KPS-W	Koi	South	SW-end	K-end	KS	0.004	0.011	0.001	0.01	7.11	6.11	10.86
2024	2024-08-28	71	35	KPS-W	Koi	South	SW-end	K-end	KS	0	0.012	0.004	0.01	7.13	11.29	21.34
2024	2024-09-11	85	37	KPS-W	Koi	South	SW-end	K-end	KS	0.001	0.015	0.01	0	7.01	3.45	12.29
2024	2024-09-25	99	39	KPS-W	Koi	South	SW-end	K-end	KS	0.002	0.008	0.01	0	7.03	0.9	5.38
2024	2024-10-16	120	42	KPS-W	Koi	South	SW-end	K-end	KS	0.003	0.008	0	0.01	7.48	1.71	4.81
2024	2024-06-18	1	25	RPN-E	Rice	North	NE-end	R-mid	RN	0.009	0.011	0.043	0.01	7.16	7.92
2024	2024-06-26	8	26	RPN-E	Rice	North	NE-end	R-mid	RN	0	0.009	0	0	6.78	4.62	13.81
2024	2024-07-10	22	28	RPN-E	Rice	North	NE-end	R-mid	RN	0.004	0.027	0	0	7.15	7.41	7.99
2024	2024-07-24	36	30	RPN-E	Rice	North	NE-end	R-mid	RN	0.003	0.011	0	0	6.87	54.47	15.09
2024	2024-07-31	43	31	RPN-E	Rice	North	NE-end	R-mid	RN	0.008	0.019	0	0	6.87	73.97	14.68
2024	2024-08-14	57	33	RPN-E	Rice	North	NE-end	R-mid	RN	0.029	0.037	0	0.09	6.89	375.34	75.58
2024	2024-08-28	71	35	RPN-E	Rice	North	NE-end	R-mid	RN	0.018	0.032	0	0.18	6.97	121.92	22.04
2024	2024-09-11	85	37	RPN-E	Rice	North	NE-end	R-mid	RN	0	0.037	0.007	0.01	6.96	271.14	34.1
2024	2024-09-25	99	39	RPN-E	Rice	North	NE-end	R-mid	RN	0.001	0.023	0.002	0.02	6.91	11.94	7.02
2024	2024-10-16	120	42	RPN-E	Rice	North	NE-end	R-mid	RN	0	0.034	0.001	0	7.38	4.53	2.04
2024	2024-06-18	1	25	RPN-mid	Rice	North	NE-mid	R-end	RN	0.005	0.013	0.051	0.01	7.16	7.33
2024	2024-06-26	8	26	RPN-mid	Rice	North	NE-mid	R-end	RN	0	0.012	0	0.01	6.87	21.09	18.99
2024	2024-07-10	22	28	RPN-mid	Rice	North	NE-mid	R-end	RN	0.002	0.02	0	0	7.14	3.67	2.14
2024	2024-07-24	36	30	RPN-mid	Rice	North	NE-mid	R-end	RN	0.003	0.018	0.002	0.01	6.73	50.79	6.25
2024	2024-07-31	43	31	RPN-mid	Rice	North	NE-mid	R-end	RN	0.004	0.013	0	0	6.83	38.21	4.81
2024	2024-08-14	57	33	RPN-mid	Rice	North	NE-mid	R-end	RN	0.003	0.013	0.003	0	6.8	18.86	5.68
2024	2024-08-28	71	35	RPN-mid	Rice	North	NE-mid	R-end	RN	0.01	0.021	0.01	0	6.89	17.72	8.22
2024	2024-09-11	85	37	RPN-mid	Rice	North	NE-mid	R-end	RN	0	0.028	0	0	6.88	58.38	15.19
2024	2024-09-25	99	39	RPN-mid	Rice	North	NE-mid	R-end	RN	0.007	0.017	0.001	0.01	9.83	202.44	39.19
2024	2024-10-16	120	42	RPN-mid	Rice	North	NE-end	R-end	RN	0.001	0.013	0.004	0.11	7.29	157.96	50.96
2024	2024-06-18	1	25	RPS-E	Rice	South	SE-end	R-mid	RS	0.014	0.014	0.054	0.01	7.18	19.54
2024	2024-06-26	8	26	RPS-E	Rice	South	SE-end	R-mid	RS	0	0.017	0	0	7.07	7.52	6.47
2024	2024-07-10	22	28	RPS-E	Rice	South	SE-end	R-mid	RS	0.001	0.027	0.014	0	7.13	6.6	2.79
2024	2024-07-24	36	30	RPS-E	Rice	South	SE-end	R-mid	RS	0.007	0.023	0	0.01	6.83	16.75	3.88
2024	2024-07-31	43	31	RPS-E	Rice	South	SE-end	R-mid	RS	0.003	0.016	0	0	6.89	30.57	6.18
2024	2024-08-14	57	33	RPS-E	Rice	South	SE-end	R-mid	RS	0.006	0.028	0.005	0.01	8.79	105.86	37.68
2024	2024-08-28	71	35	RPS-E	Rice	South	SE-end	R-mid	RS	0.013	0.03	0	0.01	6.86	108.17	46.55
2024	2024-09-11	85	37	RPS-E	Rice	South	SE-end	R-mid	RS	0	0.038	0.012	0	6.79	440.53	182.65
2024	2024-09-25	99	39	RPS-E	Rice	South	SE-end	R-mid	RS	0.002	0.019	0	0	6.72	106.37	34.21
2024	2024-10-16	120	42	RPS-E	Rice	South	SE-end	R-mid	RS	0.005	0.017	0	0.03	7.18	12.47	3
2024	2024-06-18	1	25	RPS-mid	Rice	South	SE-mid	R-end	RS	0.002	0.013	0.054	0.01	7.18	16.9
2024	2024-06-26	8	26	RPS-mid	Rice	South	SE-mid	R-end	RS	0	0.017	0	0	7.1	12.95	17.25
2024	2024-07-10	22	28	RPS-mid	Rice	South	SE-mid	R-end	RS	0.009	0.022	0	0	7.05	3.63	3.42
2024	2024-07-24	36	30	RPS-mid	Rice	South	SE-mid	R-end	RS	0	0.018	0.002	0.03	6.76	17.43	2.14
2024	2024-07-31	43	31	RPS-mid	Rice	South	SE-mid	R-end	RS	0.005	0.018	0	0.03	6.65	27.53	3.87
2024	2024-08-14	57	33	RPS-mid	Rice	South	SE-mid	R-end	RS	0.002	0.013	0.003	0.02	6.8	60.45	10
2024	2024-08-28	71	35	RPS-mid	Rice	South	SE-mid	R-end	RS	0.013	0.015	0	0	6.79	18.21	3.56
2024	2024-09-11	85	37	RPS-mid	Rice	South	SE-mid	R-end	RS	0.007	0.032	0	0.01	6.74	193.31	46.18
2024	2024-09-25	99	39	RPS-mid	Rice	South	SE-mid	R-end	RS	0.004	0.018	0.009	0	6.71	152.36	37.92
2024	2024-10-16	120	42	RPS-mid	Rice	South	SE-mid	R-end	RS	0.002	0.015	0	0.06	7.18	10.27	18.55
2023	2023-06-29	16	26	KP-W	Koi			K-end		0.006	0.004	0	0	7	10.56	19.49	68.65
2023	2023-07-05	22	27	KP-W	Koi			K-end		0.002		0.015	0	7.22	1.33	11.15
2023	2023-07-12	29	28	KP-W	Koi			K-end		0	0	0	0	7.56	0	4.07	390.34
2023	2023-07-19	36	29	KP-W	Koi			K-end		0	0	0.004	0
2023	2023-07-27	44	30	KP-W	Koi			K-end		0	0.021	0.003	0	7.15	5.08	41.1	125.64
2023	2023-08-01	49	31	KP-W	Koi			K-end		0	0.022	0	0	7.32	25.03	33.85	134.55
2023	2023-08-09	57	32	KP-W	Koi			K-end		0.004	0	0	0.03	7.42	11.92	65.93
2023	2023-08-16	64	33	KP-W	Koi			K-end		0	0	0.017	0	7.29	92.86	212.83	122.38
2023	2023-08-23	71	34	KP-W	Koi			K-end		0.003	0	0	0	7.37	19.88
2023	2023-09-07	86	36	KP-W	Koi			K-end		0	0	0	0	7.54	39.22	121.58
2023	2023-09-13	92	37	KP-W	Koi			K-end		0	0	0	0	7.61
2023	2023-09-20	99	38	KP-W	Koi			K-end		0	0	0	0	7.94	22.5
2023	2023-09-27	106	39	KP-W	Koi			K-end		0	0	0	0	7.72	26.21
2023	2023-10-04	113	40	KP-W	Koi			K-end		0	0	0	0	7.63	36.96
2023	2023-10-11	120	41	KP-W	Koi			K-end		0	0	0	0	7.55	16.03	103.21	161.11
2023	2023-07-05	22	27	KP-mid	Koi			K-mid		0.005		0.013	0	7.08	4.08	10.04
2023	2023-07-12	29	28	KP-mid	Koi			K-mid		0	0	0	0	7.19	1.98	8.67	85.71
2023	2023-07-19	36	29	KP-mid	Koi			K-mid		0	0	0	0
2023	2023-07-27	44	30	KP-mid	Koi			K-mid		0	0.019	0.007	0	7	3.71	8.54	120.98
2023	2023-08-01	49	31	KP-mid	Koi			K-mid		0	0.018	0.007	0	7.28	5.5	17.41	127.99
2023	2023-08-09	57	32	KP-mid	Koi			K-mid		0.001	0	0	0.03	7.26	9.64
2023	2023-08-16	64	33	KP-mid	Koi			K-mid		0	0	0.011	0	7.14	7.45	6.38	127.89
2023	2023-08-23	71	34	KP-mid	Koi			K-mid		0	0	0	0	7.3	66.37
2023	2023-09-07	86	36	KP-mid	Koi			K-mid		0	0	0	0	7.43	14.47	19.15
2023	2023-09-13	92	37	KP-mid	Koi			K-mid		0	0	0	0	7.4
2023	2023-09-20	99	38	KP-mid	Koi			K-mid		0	0	0	0	7.53	20.79
2023	2023-09-27	106	39	KP-mid	Koi			K-mid		0	0	0	0	7.48	27.85
2023	2023-10-04	113	40	KP-mid	Koi			K-mid		0	0	0	0	7.37	9.28
2023	2023-10-11	120	41	KP-mid	Koi			K-mid		0	0	0	0	7.44	17.48	14.43	150.59
2023	2023-06-29	16	26	RP-W	Rice			R-end		0.004	0.033	0	0	6.92	7.92	10.51	65.39
2023	2023-07-05	22	27	RP-W	Rice			R-end				0.016	0	6.99	1.33	1.83	84.89
2023	2023-07-12	29	28	RP-W	Rice			R-end		0	0	0	0	7.05	1.5	3.84	86.06
2023	2023-07-19	36	29	RP-W	Rice			R-end		0	0	0	0.85
2023	2023-07-27	44	30	RP-W	Rice			R-end		0	0.029	0	0	7.09	19.71	158.96	117.87
2023	2023-08-01	49	31	RP-W	Rice			R-end		0	0.025	0	0	7.29	43.52	124.75	132.2
2023	2023-08-09	57	32	RP-W	Rice			R-end		0	0	0	0.04	7.27	17.6	13
2023	2023-08-16	64	33	RP-W	Rice			R-end		0	0	0.13	0.01	7.19	4.4	4.52	109.26
2023	2023-08-23	71	34	RP-W	Rice			R-end		0	0.006	0	0	7.22	7.9
2023	2023-09-07	86	36	RP-W	Rice			R-end		0	0	0	0	7.34	3.14	1.91
2023	2023-09-13	92	37	RP-W	Rice			R-end		0	0	0	0	7.38
2023	2023-09-20	99	38	RP-W	Rice			R-end		0	0	0	0	7.53	8.31
2023	2023-09-27	106	39	RP-W	Rice			R-end		0	0	0.183	0	7.41	18.86
2023	2023-10-04	113	40	RP-W	Rice			R-end		0	0	0	0	7.39	39.91
2023	2023-10-11	120	41	RP-W	Rice			R-end		0	0	0	0	7.36	11.31	3.48	139.86
2023	2023-07-05	22	27	RP-mid	Rice			R-mid				0.012	0	7.01	-1.32	4.17	44.95
2023	2023-07-12	29	28	RP-mid	Rice			R-mid		0	0	0	0	6.96	0.68	2.39	71.89
2023	2023-07-19	36	29	RP-mid	Rice			R-mid		0	0	0	0
2023	2023-07-27	44	30	RP-mid	Rice			R-mid		0	0.021	0		6.98	47.52	22.04	98.89
2023	2023-08-01	49	31	RP-mid	Rice			R-mid		0	0.021	0.004	0	7.21	6.1	10.78	118.02
2023	2023-08-09	57	32	RP-mid	Rice			R-mid		0.003	0	0	0.04	7.19	46.32
2023	2023-08-16	64	33	RP-mid	Rice			R-mid		0	0	0.008	0	6.97	34.57	10.96	110.36
2023	2023-08-23	71	34	RP-mid	Rice			R-mid		0	0.015	0	0	7.14	7.97
2023	2023-09-07	86	36	RP-mid	Rice			R-mid		0	0	0	0	7.2	22	16.84
2023	2023-09-13	92	37	RP-mid	Rice			R-mid		0	0	0	0	7.21
2023	2023-09-20	99	38	RP-mid	Rice			R-mid		0	0	0	0	7.35	11.59
2023	2023-09-27	106	39	RP-mid	Rice			R-mid		0	0	0	0	7.27	9.78
2023	2023-10-04	113	40	RP-mid	Rice			R-mid		0	0	0	0	7.22	102.82
2023	2023-10-11	120	41	RP-mid	Rice			R-mid		0	0	0	0	7.34	22	10	133.5
