# Supplementary material for: Primary investigation of rice-fish co-culture: Investigating the feasibility of raising fish in flooded rice paddies in the Southern USA
Source: PLoS One. 2025 Jul 10;20(7):e0327572. doi: 10.1371/journal.pone.0327572 (PMC12244705; doi:10.1371/journal.pone.0327572)
Supplement: S7 Table — (XLSX) [file pone.0327572.s007.xlsx]

## Sheet: S7 Table
S7 Table. Koi stock out
Year	Date	Destination	Fish_no_paddy	Fish_no_ha	avg_fish_g	Initial_biomass_kg_ha
2023	2023-06-13	KP paddy	500	4498	14.9	67
2024	2024-06-18	KPN paddy	110	2595	275.3	714
2024	2024-06-18	KPS paddy	110	2595	278.1	722
