# Supplementary material for: Primary investigation of rice-fish co-culture: Investigating the feasibility of raising fish in flooded rice paddies in the Southern USA
Source: PLoS One. 2025 Jul 10;20(7):e0327572. doi: 10.1371/journal.pone.0327572 (PMC12244705; doi:10.1371/journal.pone.0327572)
Supplement: S8 Table — (XLSX) [file pone.0327572.s008.xlsx]

## Sheet: S8 Table
S8 Table. Koi final weight
Year	Date	Paddy	g_fish
2024	2024-10-21	KPN	454.6
2024	2024-10-21	KPN	316.4
2024	2024-10-21	KPN	313.4
2024	2024-10-21	KPN	383.2
2024	2024-10-21	KPN	322.3
2024	2024-10-21	KPN	427.6
2024	2024-10-21	KPN	325.1
2024	2024-10-21	KPN	369.1
2024	2024-10-21	KPN	210.3
2024	2024-10-21	KPN	497.3
2024	2024-10-21	KPN	428.1
2024	2024-10-21	KPN	619.1
2024	2024-10-21	KPN	238.9
2024	2024-10-21	KPN	425
2024	2024-10-21	KPN	510.3
2024	2024-10-21	KPN	871.9
2024	2024-10-21	KPN	241.1
2024	2024-10-21	KPN	310.7
2024	2024-10-21	KPN	394.7
2024	2024-10-21	KPN	515.9
2024	2024-10-21	KPN	310.2
2024	2024-10-21	KPN	32.3
2024	2024-10-21	KPN	462.9
2024	2024-10-21	KPN	636.7
2024	2024-10-21	KPN	262.1
2024	2024-10-21	KPN	561.7
2024	2024-10-21	KPN	520
2024	2024-10-21	KPN	473.8
2024	2024-10-21	KPN	317.6
2024	2024-10-21	KPN	233.8
2024	2024-10-21	KPN	431.7
2024	2024-10-21	KPN	568.1
2024	2024-10-21	KPN	390.2
2024	2024-10-21	KPN	302.3
2024	2024-10-21	KPN	398.6
2024	2024-10-21	KPN	525.4
2024	2024-10-21	KPN	519.5
2024	2024-10-21	KPN	430.4
2024	2024-10-21	KPN	344.9
2024	2024-10-21	KPN	531.4
2024	2024-10-21	KPN	642.1
2024	2024-10-21	KPN	345.8
2024	2024-10-21	KPN	464.9
2024	2024-10-21	KPN	302.6
2024	2024-10-21	KPN	408.2
2024	2024-10-21	KPN	440.9
2024	2024-10-21	KPN	439.1
2024	2024-10-21	KPN	393.9
2024	2024-10-21	KPN	590.5
2024	2024-10-21	KPN	360.2
2024	2024-10-21	KPN	349.3
2024	2024-10-21	KPN	604.9
2024	2024-10-21	KPN	326.5
2024	2024-10-21	KPN	259.1
2024	2024-10-21	KPN	343
2024	2024-10-21	KPN	513.4
2024	2024-10-21	KPN	182.5
2024	2024-10-21	KPN	432.8
2024	2024-10-21	KPN	116.1
2024	2024-10-21	KPN	312.4
2024	2024-10-21	KPN	337.4
2024	2024-10-21	KPN	363.4
2024	2024-10-21	KPN	400.7
2024	2024-10-21	KPN	590.6
2024	2024-10-21	KPN	374.7
2024	2024-10-21	KPN	555.1
2024	2024-10-21	KPN	388.8
2024	2024-10-21	KPN	428.7
2024	2024-10-21	KPN	438.4
2024	2024-10-21	KPN	290.9
2024	2024-10-21	KPN	533.5
2024	2024-10-21	KPN	674.3
2024	2024-10-21	KPN	162.8
2024	2024-10-21	KPN	446.7
2024	2024-10-21	KPN	320.1
2024	2024-10-21	KPN	498.1
2024	2024-10-21	KPN	547.9
2024	2024-10-21	KPN	305.9
2024	2024-10-21	KPN	92.2
2024	2024-10-21	KPN	240.7
2024	2024-10-21	KPN	369.5
2024	2024-10-21	KPN	395.2
2024	2024-10-21	KPN	354.5
2024	2024-10-21	KPN	495.1
2024	2024-10-21	KPN	448.3
2024	2024-10-21	KPN	365
2024	2024-10-21	KPN	265.5
2024	2024-10-21	KPN	314.7
2024	2024-10-21	KPN	349.7
2024	2024-10-21	KPN	119.2
2024	2024-10-21	KPN	561.9
2024	2024-10-21	KPN	377.7
2024	2024-10-21	KPS	939.5
2024	2024-10-21	KPS	274.7
2024	2024-10-21	KPS	355.5
2024	2024-10-21	KPS	359.6
2024	2024-10-21	KPS	382.6
2024	2024-10-21	KPS	242.1
2024	2024-10-21	KPS	563.7
2024	2024-10-21	KPS	418.9
2024	2024-10-21	KPS	388.9
2024	2024-10-21	KPS	433.6
2024	2024-10-21	KPS	151.6
2024	2024-10-21	KPS	556.4
2024	2024-10-21	KPS	524.5
2024	2024-10-21	KPS	467.4
2024	2024-10-21	KPS	215.9
2024	2024-10-21	KPS	235.1
2024	2024-10-21	KPS	531.3
2024	2024-10-21	KPS	587.8
2024	2024-10-21	KPS	513.6
2024	2024-10-21	KPS	434.6
2024	2024-10-21	KPS	258.2
2024	2024-10-21	KPS	442.1
2024	2024-10-21	KPS	377.3
2024	2024-10-21	KPS	401.8
2024	2024-10-21	KPS	542.9
2024	2024-10-21	KPS	459.6
2024	2024-10-21	KPS	468.8
2024	2024-10-21	KPS	563.1
2024	2024-10-21	KPS	480.2
2024	2024-10-21	KPS	328
2024	2024-10-21	KPS	333.3
2024	2024-10-21	KPS	285
2024	2024-10-21	KPS	309.2
2024	2024-10-21	KPS	338.2
2024	2024-10-21	KPS	276.9
2024	2024-10-21	KPS	300.2
2024	2024-10-21	KPS	665.4
2024	2024-10-21	KPS	536.5
2024	2024-10-21	KPS	292.9
2024	2024-10-21	KPS	384.9
2024	2024-10-21	KPS	476.7
2024	2024-10-21	KPS	641.7
2024	2024-10-21	KPS	437.4
2024	2024-10-21	KPS	545.5
2024	2024-10-21	KPS	373.1
2024	2024-10-21	KPS	213.1
2024	2024-10-21	KPS	600.8
2024	2024-10-21	KPS	365.6
2024	2024-10-21	KPS	508.7
2024	2024-10-21	KPS	334.5
2024	2024-10-21	KPS	669.3
2024	2024-10-21	KPS	385.3
2024	2024-10-21	KPS	412
2024	2024-10-21	KPS	599.9
2024	2024-10-21	KPS	262.9
2024	2024-10-21	KPS	236.2
2024	2024-10-21	KPS	440
2024	2024-10-21	KPS	440.3
2024	2024-10-21	KPS	458.3
2024	2024-10-21	KPS	308.6
2024	2024-10-21	KPS	665
2024	2024-10-21	KPS	816
2024	2024-10-21	KPS	461.9
2024	2024-10-21	KPS	589.9
2024	2024-10-21	KPS	450.7
2024	2024-10-21	KPS	377
2024	2024-10-21	KPS	543.9
2024	2024-10-21	KPS	489.7
2024	2024-10-21	KPS	242.5
2024	2024-10-21	KPS	456.3
2024	2024-10-21	KPS	354.9
2024	2024-10-21	KPS	387.4
2024	2024-10-21	KPS	308.7
2024	2024-10-21	KPS	447.9
2024	2024-10-21	KPS	320.8
2024	2024-10-21	KPS	327.5
2024	2024-10-21	KPS	361.1
2024	2024-10-21	KPS	349.7
2024	2024-10-21	KPS	295
2024	2024-10-21	KPS	402
2024	2024-10-21	KPS	457.9
2024	2024-10-21	KPS	322.9
2024	2024-10-21	KPS	402.6
2024	2024-10-21	KPS	396.9
2024	2024-10-21	KPS	335
2024	2024-10-21	KPS	827.3
2024	2024-10-21	KPS	464.1
2024	2024-10-21	KPS	293.9
2024	2024-10-21	KPS	344.9
2024	2024-10-21	KPS	226.7
2024	2024-10-21	KPS	455.7
2023	2023-10-12	KP	152.7
2023	2023-10-12	KP	136
2023	2023-10-12	KP	133.7
2023	2023-10-12	KP	90.9
2023	2023-10-12	KP	95.8
2023	2023-10-12	KP	79.4
2023	2023-10-12	KP	84.6
2023	2023-10-12	KP	111.8
2023	2023-10-12	KP	116.8
2023	2023-10-12	KP	83.5
2023	2023-10-12	KP	115.5
2023	2023-10-12	KP	60.4
2023	2023-10-12	KP	106.1
2023	2023-10-12	KP	124.3
2023	2023-10-12	KP	128.4
2023	2023-10-12	KP	59.9
2023	2023-10-12	KP	103.5
2023	2023-10-12	KP	184.9
2023	2023-10-12	KP	120.2
2023	2023-10-12	KP	97.4
2023	2023-10-12	KP	63.5
2023	2023-10-12	KP	166.4
2023	2023-10-12	KP	144.5
2023	2023-10-12	KP	105.8
2023	2023-10-12	KP	172.5
2023	2023-10-12	KP	73.4
2023	2023-10-12	KP	115.6
2023	2023-10-12	KP	123
2023	2023-10-12	KP	108.5
2023	2023-10-12	KP	145.2
2023	2023-10-12	KP	55.9
2023	2023-10-12	KP	191.5
2023	2023-10-12	KP	61.5
2023	2023-10-12	KP	167.2
2023	2023-10-12	KP	110.7
2023	2023-10-12	KP	116.4
2023	2023-10-12	KP	128.3
2023	2023-10-12	KP	82.4
2023	2023-10-12	KP	112.7
2023	2023-10-12	KP	75.2
2023	2023-10-12	KP	133.8
2023	2023-10-12	KP	129.6
2023	2023-10-12	KP	25.3
2023	2023-10-12	KP	102.8
2023	2023-10-12	KP	63
2023	2023-10-12	KP	98.6
2023	2023-10-12	KP	114.4
2023	2023-10-12	KP	117.4
2023	2023-10-12	KP	65.2
2023	2023-10-12	KP	120.6
2023	2023-10-12	KP	171.8
2023	2023-10-12	KP	95.9
2023	2023-10-12	KP	135.4
2023	2023-10-12	KP	120.5
2023	2023-10-12	KP	123.6
2023	2023-10-12	KP	106.6
2023	2023-10-12	KP	176.9
2023	2023-10-12	KP	98.6
2023	2023-10-12	KP	104.9
2023	2023-10-12	KP	79
2023	2023-10-12	KP	110
2023	2023-10-12	KP	73
2023	2023-10-12	KP	106.5
2023	2023-10-12	KP	147.6
2023	2023-10-12	KP	138.4
2023	2023-10-12	KP	145.8
2023	2023-10-12	KP	107.4
2023	2023-10-12	KP	147.2
2023	2023-10-12	KP	88.6
2023	2023-10-12	KP	104.2
2023	2023-10-12	KP	108.4
2023	2023-10-12	KP	136.9
2023	2023-10-12	KP	87
2023	2023-10-12	KP	73.2
2023	2023-10-12	KP	111.5
2023	2023-10-12	KP	138.5
2023	2023-10-12	KP	102.6
2023	2023-10-12	KP	106
2023	2023-10-12	KP	87.2
2023	2023-10-12	KP	70.9
2023	2023-10-12	KP	115.9
2023	2023-10-12	KP	57
2023	2023-10-12	KP	97.2
2023	2023-10-12	KP	139.1
2023	2023-10-12	KP	113.1
2023	2023-10-12	KP	114.5
2023	2023-10-12	KP	84.6
2023	2023-10-12	KP	48.1
2023	2023-10-12	KP	96.1
2023	2023-10-12	KP	82.2
2023	2023-10-12	KP	123.4
2023	2023-10-12	KP	143.5
2023	2023-10-12	KP	114.2
2023	2023-10-12	KP	91.5
2023	2023-10-12	KP	50.2
2023	2023-10-12	KP	58.4
2023	2023-10-12	KP	176.5
2023	2023-10-12	KP	126.1
2023	2023-10-12	KP	147.1
2023	2023-10-12	KP	40.3
2023	2023-10-12	KP	77.8
2023	2023-10-12	KP	78.6
2023	2023-10-12	KP	50.9
