# Supplementary material for: Primary investigation of rice-fish co-culture: Investigating the feasibility of raising fish in flooded rice paddies in the Southern USA
Source: PLoS One. 2025 Jul 10;20(7):e0327572. doi: 10.1371/journal.pone.0327572 (PMC12244705; doi:10.1371/journal.pone.0327572)
Supplement: S9 Table — (XLSX) [file pone.0327572.s009.xlsx]

## Sheet: S9 Table
S9 Table. Koi harvest
Year	Date	Paddy	Paddy_area_ha	Fish_Stocked_paddy	No_Harvested	Survival_pct	GFY_kg_ha	NFY_kg_ha	Gain_pct
2024	2024-10-21	KPN	0.0423818	110	92	83.6364	865.083	150.63	45
2024	2024-10-21	KPS	0.0423818	110	91	82.7273	908.58	186.813	52.1658
2023	2023-10-12	KP	0.111289	500	285	57	277	210	722
