# Supplementary material for: Primary investigation of rice-fish co-culture: Investigating the feasibility of raising fish in flooded rice paddies in the Southern USA
Source: PLoS One. 2025 Jul 10;20(7):e0327572. doi: 10.1371/journal.pone.0327572 (PMC12244705; doi:10.1371/journal.pone.0327572)
Supplement: S10 Table — (XLSX) [file pone.0327572.s010.xlsx]

## Sheet: S10 Table
S10 Table. 2023 paddy dissolved oxygen, temperature, and pH
Date	Day	Samp_interval	Wk	Tank	do_mg_l	watemp_c	pH	time	Time_period	timestamp	do<= 2mg_l	do<= 1mg_l
2023-06-16	3	2		KP	4.49	28	6.74	09:03:00	AM	2023-06-16 09:03:00	0	0
2023-06-27	14	11		KP	3.65	28.4	6.98	09:38:00	AM	2023-06-27 09:38:00	0	0
2023-06-29	16	2		KP	3.5	28.5	6.78	08:41:00	AM	2023-06-29 08:41:00	0	0
2023-07-07	24	8		KP	2.07	26.8	7.07	08:00:00	AM	2023-07-07 08:00:00	0	0
2023-07-11	28	4		KP	2.1	25.2	7.25	06:56:00	AM	2023-07-11 06:56:00	0	0
2023-07-13	30	2		KP	2.58	26.8	7.2	08:11:00	AM	2023-07-13 08:11:00	0	0
2023-07-14	31	1		KP	1.2	27.6	6.99	07:00:00	AM	2023-07-14 07:00:00	1	0
2023-07-18	35	4		KP	1.08	28.1	6.9	07:23:00	AM	2023-07-18 07:23:00	1	0
2023-07-20	37	2		KP	0.73	28.4	6.94	06:55:00	AM	2023-07-20 06:55:00	1	1
2023-07-25	42	5		KP	0.58	26.4	7.17	06:58:00	AM	2023-07-25 06:58:00	1	1
2023-07-28	45	3		KP	1.72	27.6	6.9	07:19:00	AM	2023-07-28 07:19:00	1	0
2023-08-03	51	6		KP	1.59	27.7	7.06	07:18:00	AM	2023-08-03 07:18:00	1	0
2023-08-04	52	1		KP	1.56	28.8	6.97	08:48:00	AM	2023-08-04 08:48:00	1	0
2023-08-08	56	4		KP	3.61	24.7	7.11	07:15:00	AM	2023-08-08 07:15:00	0	0
2023-08-10	58	2		KP	3.16	25.6	7.15	07:26:00	AM	2023-08-10 07:26:00	0	0
2023-08-14	62	4		KP	1.14	28.6	7.01	07:26:00	AM	2023-08-14 07:26:00	1	0
2023-08-17	65	3		KP	2.32	23	7.07	07:08:00	AM	2023-08-17 07:08:00	0	0
2023-08-21	69	4		KP	1.36	27.7	7.04	08:07:00	AM	2023-08-21 08:07:00	1	0
2023-08-25	73	4		KP	1.64	30	7.48	09:27:00	AM	2023-08-25 09:27:00	1	0
2023-08-28	76	3		KP	1.37	25.4	7.16	08:20:00	AM	2023-08-28 08:20:00	1	0
2023-09-01	80	4		KP	6.99	25.5	7.47	11:32:00	AM	2023-09-01 11:32:00	0	0
2023-09-05	84	4		KP	2.01	25.4	7.39	08:09:00	AM	2023-09-05 08:09:00	0	0
2023-09-08	87	3		KP	2.35	23.3	7.25	08:02:00	AM	2023-09-08 08:02:00	0	0
2023-09-11	90	3		KP	3.4	21.4	7.36	07:19:00	AM	2023-09-11 07:19:00	0	0
2023-09-15	94	4		KP	3.07	18.7	7.31	08:02:00	AM	2023-09-15 08:02:00	0	0
2023-09-19	98	4		KP	4.81	19.9	7.42	08:48:00	AM	2023-09-19 08:48:00	0	0
2023-09-22	101	3		KP	3.63	22.9	7.46	07:29:00	AM	2023-09-22 07:29:00	0	0
2023-09-25	104	3		KP	3.37	23.6	7.39	08:42:00	AM	2023-09-25 08:42:00	0	0
2023-09-29	108	4		KP	2.5	21.4	7.41	07:29:00	AM	2023-09-29 07:29:00	0	0
2023-10-02	111	3		KP	1.7	22.5	7.35	07:27:00	AM	2023-10-02 07:27:00	1	0
2023-10-06	115	4		KP	2.79	19.2	7.48	08:08:00	AM	2023-10-06 08:08:00	0	0
2023-10-10	119	4		KP	4.55	16.6	7.45	07:30:00	AM	2023-10-10 07:30:00	0	0
2023-06-13	1	1		KP	8.17	26.7	7.09	13:28:00	PM	2023-06-13 13:28:00	0	0
2023-06-16	3	2		KP	6.68	31	6.81	13:00:00	PM	2023-06-16 13:00:00	0	0
2023-06-22	9	6		KP	5.62	29.1	6.78	13:37:00	PM	2023-06-22 13:37:00	0	0
2023-06-27	14	5		KP	6.18	31.9	6.63	14:04:00	PM	2023-06-27 14:04:00	0	0
2023-06-29	16	2		KP	6.71	35.7	6.48	15:27:00	PM	2023-06-29 15:27:00	0	0
2023-07-03	20	4		KP	4.78	32	6.72	13:30:00	PM	2023-07-03 13:30:00	0	0
2023-07-07	24	4		KP	4.69	32	6.96	14:09:00	PM	2023-07-07 14:09:00	0	0
2023-07-11	28	4		KP	3.51	29.1	6.91	13:00:00	PM	2023-07-11 13:00:00	0	0
2023-07-14	31	1		KP	1.8	29.1	6.94	12:18:00	PM	2023-07-14 12:18:00	1	0
2023-07-18	35	4		KP	6.15	33.4	6.82	14:02:00	PM	2023-07-18 14:02:00	0	0
2023-07-20	37	2		KP	9.03	31.9	7.01	12:51:00	PM	2023-07-20 12:51:00	0	0
2023-07-25	42	5		KP	3.86	31.8	6.78	14:21:00	PM	2023-07-25 14:21:00	0	0
2023-07-28	45	3		KP	5.96	33.3	6.92	13:13:00	PM	2023-07-28 13:13:00	0	0
2023-08-03	51	6		KP	15.25	35.8	8.23	15:37:00	PM	2023-08-03 15:37:00	0	0
2023-08-04	52	1		KP	9.62	32	7.26	13:35:00	PM	2023-08-04 13:35:00	0	0
2023-08-08	56	4		KP	6.96	25.1	7.39	12:42:00	PM	2023-08-08 12:42:00	0	0
2023-08-10	58	2		KP	15.68	30.3	8.89	13:30:00	PM	2023-08-10 13:30:00	0	0
2023-08-14	62	4		KP	5.27	34.1	7.12	13:20:00	PM	2023-08-14 13:20:00	0	0
2023-08-17	65	3		KP	14.78	31.2	8.04	14:35:00	PM	2023-08-17 14:35:00	0	0
2023-08-21	69	4		KP	7.48	36.3	7.28	13:22:00	PM	2023-08-21 13:22:00	0	0
2023-08-25	73	4		KP	15.85	35.1	8.22	14:27:00	PM	2023-08-25 14:27:00	0	0
2023-08-28	76	3		KP	7.85	30.2	7.67	13:43:00	PM	2023-08-28 13:43:00	0	0
2023-09-01	80	4		KP	9.5	27.6	7.67	14:05:00	PM	2023-09-01 14:05:00	0	0
2023-09-05	84	4		KP	12.16	30.8	7.95	14:10:00	PM	2023-09-05 14:10:00	0	0
2023-09-08	87	3		KP	4.3	24	7.31	12:16:00	PM	2023-09-08 12:16:00	0	0
2023-09-11	90	3		KP	10.41	28.9	8.04	12:50:00	PM	2023-09-11 12:50:00	0	0
2023-09-15	94	4		KP	6.61	25.3	7.45	13:15:00	PM	2023-09-15 13:15:00	0	0
2023-09-19	98	4		KP	8.46	26.5	7.7	13:33:00	PM	2023-09-19 13:33:00	0	0
2023-09-22	101	3		KP	6.77	28.1	7.57	14:12:00	PM	2023-09-22 14:12:00	0	0
2023-09-25	104	3		KP	7.45	29.1	7.65	13:08:00	PM	2023-09-25 13:08:00	0	0
2023-09-29	108	4		KP	6.72	29.5	7.53	13:46:00	PM	2023-09-29 13:46:00	0	0
2023-10-02	111	3		KP	6.28	27.1	7.54	13:02:00	PM	2023-10-02 13:02:00	0	0
2023-10-10	119	4		KP	7.88	20.8	7.67	13:12:00	PM	2023-10-10 13:12:00	0	0
2023-06-29	16	13		RP	0.77	28.8	6.66	08:45:00	AM	2023-06-29 08:45:00	1	1
2023-07-07	24	8		RP	1.79	26.4	6.86	08:03:00	AM	2023-07-07 08:03:00	1	0
2023-07-11	28	4		RP	1.38	24.8	6.84	06:59:00	AM	2023-07-11 06:59:00	1	0
2023-07-13	30	2		RP	2.02	25.6	6.74	08:13:00	AM	2023-07-13 08:13:00	0	0
2023-07-14	31	1		RP	0.91	27.4	6.87	07:02:00	AM	2023-07-14 07:02:00	1	1
2023-07-18	35	4		RP	0.71	27.9	6.82	07:26:00	AM	2023-07-18 07:26:00	1	1
2023-07-20	37	2		RP	0.58	28.2	7.03	06:58:00	AM	2023-07-20 06:58:00	1	1
2023-07-25	42	5		RP	0.87	26	7.06	07:00:00	AM	2023-07-25 07:00:00	1	1
2023-07-28	45	3		RP	1.65	27.2	6.98	07:22:00	AM	2023-07-28 07:22:00	1	0
2023-08-03	51	6		RP	1.1	27.5	7.13	07:21:00	AM	2023-08-03 07:21:00	1	0
2023-08-04	52	1		RP	0.89	28.5	7.09	08:53:00	AM	2023-08-04 08:53:00	1	1
2023-08-08	56	4		RP	1.89	24.9	7.15	07:17:00	AM	2023-08-08 07:17:00	1	0
2023-08-10	58	2		RP	1.51	25.2	7.13	07:29:00	AM	2023-08-10 07:29:00	1	0
2023-08-14	62	4		RP	0.86	28.5	6.96	07:28:00	AM	2023-08-14 07:28:00	1	1
2023-08-17	65	3		RP	1.26	23.3	7.06	07:11:00	AM	2023-08-17 07:11:00	1	0
2023-08-21	69	4		RP	1.43	27.4	7.05	08:09:00	AM	2023-08-21 08:09:00	1	0
2023-08-25	73	4		RP	2.04	30.1	7.26	09:35:00	AM	2023-08-25 09:35:00	0	0
2023-08-28	76	3		RP	2.04	25.1	7.17	08:22:00	AM	2023-08-28 08:22:00	0	0
2023-09-01	80	4		RP	5.49	25.1	7.5	11:38:00	AM	2023-09-01 11:38:00	0	0
2023-09-05	84	4		RP	1.92	24.9	7.19	08:11:00	AM	2023-09-05 08:11:00	1	0
2023-09-08	87	3		RP	2.16	23.3	7.2	08:04:00	AM	2023-09-08 08:04:00	0	0
2023-09-11	90	3		RP	2.71	21.6	7.33	07:22:00	AM	2023-09-11 07:22:00	0	0
2023-09-15	94	4		RP	3.72	18.7	7.38	08:05:00	AM	2023-09-15 08:05:00	0	0
2023-09-19	98	4		RP	3.52	19.8	7.41	08:52:00	AM	2023-09-19 08:52:00	0	0
2023-09-22	101	3		RP	2.25	22.6	7.41	07:32:00	AM	2023-09-22 07:32:00	0	0
2023-09-25	104	3		RP	2.06	23.4	7.37	08:45:00	AM	2023-09-25 08:45:00	0	0
2023-09-29	108	4		RP	1.47	21.8	7.37	07:32:00	AM	2023-09-29 07:32:00	1	0
2023-10-02	111	3		RP	1.44	22.5	7.41	07:30:00	AM	2023-10-02 07:30:00	1	0
2023-10-06	115	4		RP	2.14	18.8	7.46	08:11:00	AM	2023-10-06 08:11:00	0	0
2023-10-10	119	4		RP	3.15	16.8	7.59	07:33:00	AM	2023-10-10 07:33:00	0	0
2023-06-29	16	13		RP	6.24	33.8	6.29	15:30:00	PM	2023-06-29 15:30:00	0	0
2023-07-07	24	8		RP	5.01	31.5	6.52	14:12:00	PM	2023-07-07 14:12:00	0	0
2023-07-11	28	4		RP	4.41	29.1	6.61	13:03:00	PM	2023-07-11 13:03:00	0	0
2023-07-14	31	1		RP	2.19	28.8	6.93	12:20:00	PM	2023-07-14 12:20:00	0	0
2023-07-18	35	4		RP	4.14	32	6.68	14:05:00	PM	2023-07-18 14:05:00	0	0
2023-07-20	37	2		RP	3.86	31	6.92	12:54:00	PM	2023-07-20 12:54:00	0	0
2023-07-25	42	5		RP	6.68	30.3	6.73	14:26:00	PM	2023-07-25 14:26:00	0	0
2023-07-28	45	3		RP	4.92	33.3	6.91	13:16:00	PM	2023-07-28 13:16:00	0	0
2023-08-03	51	6		RP	6.76	37	7.22	15:47:00	PM	2023-08-03 15:47:00	0	0
2023-08-04	52	1		RP	6.19	32.7	7.37	13:39:00	PM	2023-08-04 13:39:00	0	0
2023-08-08	56	4		RP	5.61	25.3	7.31	12:45:00	PM	2023-08-08 12:45:00	0	0
2023-08-10	58	2		RP	7.47	30	7.64	13:33:00	PM	2023-08-10 13:33:00	0	0
2023-08-14	62	4		RP	9	34.9	7.37	13:23:00	PM	2023-08-14 13:23:00	0	0
2023-08-17	65	3		RP	4.28	30.4	7.38	14:39:00	PM	2023-08-17 14:39:00	0	0
2023-08-21	69	4		RP	7.79	35.6	7.31	13:24:00	PM	2023-08-21 13:24:00	0	0
2023-08-25	73	4		RP	11.85	37.3	8.06	14:29:00	PM	2023-08-25 14:29:00	0	0
2023-08-28	76	3		RP	10.59	30.5	7.96	13:45:00	PM	2023-08-28 13:45:00	0	0
2023-09-01	80	4		RP	6.51	26.7	7.43	14:10:00	PM	2023-09-01 14:10:00	0	0
2023-09-05	84	4		RP	10.33	30.8	7.93	14:12:00	PM	2023-09-05 14:12:00	0	0
2023-09-08	87	3		RP	4.79	23.9	7.25	12:19:00	PM	2023-09-08 12:19:00	0	0
2023-09-11	90	3		RP	9.85	28.1	8.23	12:53:00	PM	2023-09-11 12:53:00	0	0
2023-09-15	94	4		RP	10.36	25.4	8.28	13:17:00	PM	2023-09-15 13:17:00	0	0
2023-09-19	98	4		RP	11.92	26.6	8.83	13:38:00	PM	2023-09-19 13:38:00	0	0
2023-09-22	101	3		RP	9.99	26.9	7.69	14:15:00	PM	2023-09-22 14:15:00	0	0
2023-09-25	104	3		RP	9.26	29.2	8.43	13:10:00	PM	2023-09-25 13:10:00	0	0
2023-09-29	108	4		RP	11.08	30.1	7.93	13:48:00	PM	2023-09-29 13:48:00	0	0
2023-10-02	111	3		RP	9.64	26.4	7.86	13:04:00	PM	2023-10-02 13:04:00	0	0
2023-10-10	119	4		RP	8.34	21.3	7.71	13:15:00	PM	2023-10-10 13:15:00	0	0
