# Supplementary material for: Primary investigation of rice-fish co-culture: Investigating the feasibility of raising fish in flooded rice paddies in the Southern USA
Source: PLoS One. 2025 Jul 10;20(7):e0327572. doi: 10.1371/journal.pone.0327572 (PMC12244705; doi:10.1371/journal.pone.0327572)
Supplement: S11 Table — (XLSX) [file pone.0327572.s011.xlsx]

## Sheet: S11 Table
S11 Table. 2024 paddy dissolved oxygen, temperature, and pH
Year	Date	Day	Samp_interval	Tank	Trt	doppm	watemp_c	pH	time	time_period	timestamp	do<= 2mg_l	do<= 1mg_l
2024	2024-06-21	3	2	KPN-W	Koi	3.71	27.2	7.4	07:31:00	AM	2024-06-21 07:31:00	0	0
2024	2024-06-25	7	4	KPN-W	Koi	2.73	29.3	7.1	06:48:00	AM	2024-06-25 06:48:00	0	0
2024	2024-06-27	9	1	KPN-W	Koi	4.65	24.4	7.44	06:58:00	AM	2024-06-27 06:58:00	0	0
2024	2024-07-03	15	6	KPN-W	Koi	2.55	26.6	7.38	06:50:00	AM	2024-07-03 06:50:00	0	0
2024	2024-07-05	17	2	KPN-W	Koi	2.55	27.9	7.36	07:05:00	AM	2024-07-05 07:05:00	0	0
2024	2024-07-09	21	4	KPN-W	Koi	5.07	24.7	7.49	07:09:00	AM	2024-07-09 07:09:00	0	0
2024	2024-07-11	23	2	KPN-W	Koi	3.14	25.7	7.38	06:59:00	AM	2024-07-11 06:59:00	0	0
2024	2024-07-16	28	5	KPN-W	Koi	2.08	27.2	7.26	06:58:00	AM	2024-07-16 06:58:00	0	0
2024	2024-07-18	30	2	KPN-W	Koi	1.82	26.2	7.25	06:48:00	AM	2024-07-18 06:48:00	1	0
2024	2024-07-23	35	5	KPN-W	Koi	2.14	25.3	7.08	07:07:00	AM	2024-07-23 07:07:00	0	0
2024	2024-07-25	37	2	KPN-W	Koi	2.48	25.8	7.1	06:57:00	AM	2024-07-25 06:57:00	0	0
2024	2024-07-30	42	5	KPN-W	Koi	2.34	27.2	7.09	06:55:00	AM	2024-07-30 06:55:00	0	0
2024	2024-08-01	44	2	KPN-W	Koi	1.96	27.2	7.16	06:54:00	AM	2024-08-01 06:54:00	1	0
2024	2024-08-05	48	4	KPN-W	Koi	2.58	25.8	7.19	06:59:00	AM	2024-08-05 06:59:00	0	0
2024	2024-08-08	51	3	KPN-W	Koi	3.57	23.1	7.3	06:56:00	AM	2024-08-08 06:56:00	0	0
2024	2024-08-13	56	5	KPN-W	Koi	3.35	25.1	7.27	06:59:00	AM	2024-08-13 06:59:00	0	0
2024	2024-08-15	58	2	KPN-W	Koi	2.93	26.5	7.31	07:12:00	AM	2024-08-15 07:12:00	0	0
2024	2024-08-20	63	5	KPN-W	Koi	3.64	24.1	7.44	06:54:00	AM	2024-08-20 06:54:00	0	0
2024	2024-08-22	65	2	KPN-W	Koi	4.47	21	7.31	07:32:00	AM	2024-08-22 07:32:00	0	0
2024	2024-08-26	69	4	KPN-W	Koi	2.93	24.3	7.29	07:02:00	AM	2024-08-26 07:02:00	0	0
2024	2024-08-29	72	3	KPN-W	Koi	2.49	26	7.23	07:03:00	AM	2024-08-29 07:03:00	0	0
2024	2024-09-03	77	5	KPN-W	Koi	2.97	23.3	7.21	06:58:00	AM	2024-09-03 06:58:00	0	0
2024	2024-09-05	79	2	KPN-W	Koi	2.74	23.6	7.3	07:00:00	AM	2024-09-05 07:00:00	0	0
2024	2024-09-10	84	5	KPN-W	Koi	4.75	19.2	7.32	08:05:00	AM	2024-09-10 08:05:00	0	0
2024	2024-09-13	87	3	KPN-W	Koi	3.22	19.4	7.39	07:24:00	AM	2024-09-13 07:24:00	0	0
2024	2024-09-17	91	4	KPN-W	Koi	2.69	22.3	7.28	07:13:00	AM	2024-09-17 07:13:00	0	0
2024	2024-09-19	93	2	KPN-W	Koi	2.45	22.7	7.22	07:34:00	AM	2024-09-19 07:34:00	0	0
2024	2024-09-24	98	5	KPN-W	Koi	2.05	23.8	7.32	07:01:00	AM	2024-09-24 07:01:00	0	0
2024	2024-09-26	100	2	KPN-W	Koi	3.33	19.9	7.2	07:16:00	AM	2024-09-26 07:16:00	0	0
2024	2024-10-01	105	5	KPN-W	Koi	5.01	23.5	7.35	09:16:00	AM	2024-10-01 09:16:00	0	0
2024	2024-10-04	108	3	KPN-W	Koi	3.99	19.8	7.39	08:45:00	AM	2024-10-04 08:45:00	0	0
2024	2024-10-08	112	4	KPN-W	Koi	4.92	15.8	7.45	08:31:00	AM	2024-10-08 08:31:00	0	0
2024	2024-10-10	114	2	KPN-W	Koi	4.38	15.8	7.56	08:32:00	AM	2024-10-10 08:32:00	0	0
2024	2024-10-18	122	2	KPN-W	Koi	7.82	12.3	7.42	07:03:00	AM	2024-10-18 07:03:00	0	0
2024	2024-06-21	3	2	KPN-W	Koi	9.34	33.6	8.05	14:50:00	PM	2024-06-21 14:50:00
2024	2024-06-25	7	4	KPN-W	Koi	14.52	36.7	9.32	14:19:00	PM	2024-06-25 14:19:00
2024	2024-06-26	8	1	KPN-W	Koi	9.42	31.6	8.11	16:45:00	PM	2024-06-26 16:45:00
2024	2024-06-27	9	1	KPN-W	Koi	13.05	32.8	8.9	14:13:00	PM	2024-06-27 14:13:00
2024	2024-07-03	15	6	KPN-W	Koi	13.12	36.1	8.04	14:24:00	PM	2024-07-03 14:24:00
2024	2024-07-05	17	2	KPN-W	Koi	10.79	33.1	7.68	13:51:00	PM	2024-07-05 13:51:00
2024	2024-07-09	21	4	KPN-W	Koi	9.72	26	7.72	14:06:00	PM	2024-07-09 14:06:00
2024	2024-07-11	23	2	KPN-W	Koi	12.98	32.7	8.52	14:08:00	PM	2024-07-11 14:08:00
2024	2024-07-16	28	5	KPN-W	Koi	11.32	34.5	7.85	14:19:00	PM	2024-07-16 14:19:00
2024	2024-07-18	30	2	KPN-W	Koi	9.7	29.7	7.56	13:43:00	PM	2024-07-18 13:43:00
2024	2024-07-23	35	5	KPN-W	Koi	6.77	27.9	7.46	14:25:00	PM	2024-07-23 14:25:00
2024	2024-07-25	37	2	KPN-W	Koi	7.43	28.6	7.33	14:16:00	PM	2024-07-25 14:16:00
2024	2024-07-30	42	5	KPN-W	Koi	9.25	34.2	7.38	14:38:00	PM	2024-07-30 14:38:00
2024	2024-08-01	44	2	KPN-W	Koi	7.38	32.7	7.59	14:19:00	PM	2024-08-01 14:19:00
2024	2024-08-05	48	4	KPN-W	Koi	5.85	32	7.31	13:58:00	PM	2024-08-05 13:58:00
2024	2024-08-08	51	3	KPN-W	Koi	5.48	28.8	7.46	14:15:00	PM	2024-08-08 14:15:00
2024	2024-08-13	56	5	KPN-W	Koi	8.94	31.4	7.46	13:51:00	PM	2024-08-13 13:51:00
2024	2024-08-15	58	2	KPN-W	Koi	7.35	31.6	7.47	14:12:00	PM	2024-08-15 14:12:00
2024	2024-08-20	63	5	KPN-W	Koi	8.38	29	7.59	14:04:00	PM	2024-08-20 14:04:00
2024	2024-08-22	65	2	KPN-W	Koi	8.46	26.5	7.6	14:06:00	PM	2024-08-22 14:06:00
2024	2024-08-26	69	4	KPN-W	Koi	8.03	30.2	7.52	14:17:00	PM	2024-08-26 14:17:00
2024	2024-08-29	72	3	KPN-W	Koi	8.49	31	7.45	13:15:00	PM	2024-08-29 13:15:00
2024	2024-09-03	77	5	KPN-W	Koi	7.69	29.2	7.62	14:23:00	PM	2024-09-03 14:23:00
2024	2024-09-05	79	2	KPN-W	Koi	8.24	28.5	7.49	14:21:00	PM	2024-09-05 14:21:00
2024	2024-09-10	84	5	KPN-W	Koi	9.52	26	7.64	14:11:00	PM	2024-09-10 14:11:00
2024	2024-09-17	91	4	KPN-W	Koi	8.26	28.7	7.36	14:25:00	PM	2024-09-17 14:25:00
2024	2024-09-19	93	2	KPN-W	Koi	7.91	28.4	7.45	14:27:00	PM	2024-09-19 14:27:00
2024	2024-09-24	98	5	KPN-W	Koi	10.14	27.2	7.56	14:35:00	PM	2024-09-24 14:35:00
2024	2024-09-26	100	2	KPN-W	Koi	8.54	24.8	7.54	14:16:00	PM	2024-09-26 14:16:00
2024	2024-10-01	105	5	KPN-W	Koi	9.01	28.6	7.93	14:25:00	PM	2024-10-01 14:25:00
2024	2024-10-04	108	3	KPN-W	Koi	9.58	26.9	7.67	15:46:00	PM	2024-10-04 15:46:00
2024	2024-10-08	112	4	KPN-W	Koi	9.53	22.5	8.1	16:38:00	PM	2024-10-08 16:38:00
2024	2024-10-10	114	2	KPN-W	Koi	11.41	24.3	8.37	15:50:00	PM	2024-10-10 15:50:00
2024	2024-10-16	120	6	KPN-W	Koi	11.27	16.3	8.16	13:45:00	PM	2024-10-16 13:45:00
2024	2024-10-18	122	2	KPN-W	Koi	15.07	19.4	8.71	14:29:00	PM	2024-10-18 14:29:00
2024	2024-06-21	3	2	KPS-W	Koi	3.26	26.8	7.16	07:20:00	AM	2024-06-21 07:20:00	0	0
2024	2024-06-25	7	4	KPS-W	Koi	2.7	29.5	7.34	06:56:00	AM	2024-06-25 06:56:00	0	0
2024	2024-06-27	9	1	KPS-W	Koi	3.61	24.5	7.14	06:48:00	AM	2024-06-27 06:48:00	0	0
2024	2024-07-03	15	6	KPS-W	Koi	1.84	26.3	7.13	06:38:00	AM	2024-07-03 06:38:00	1	0
2024	2024-07-05	17	2	KPS-W	Koi	2.59	27.8	7.16	06:55:00	AM	2024-07-05 06:55:00	0	0
2024	2024-07-09	21	4	KPS-W	Koi	4.18	25.1	7.25	06:59:00	AM	2024-07-09 06:59:00	0	0
2024	2024-07-11	23	2	KPS-W	Koi	3.25	25.2	7.18	06:48:00	AM	2024-07-11 06:48:00	0	0
2024	2024-07-16	28	5	KPS-W	Koi	3.39	27	7.17	06:47:00	AM	2024-07-16 06:47:00	0	0
2024	2024-07-18	30	2	KPS-W	Koi	2.89	26	7.17	06:38:00	AM	2024-07-18 06:38:00	0	0
2024	2024-07-23	35	5	KPS-W	Koi	3	25	7.22	06:57:00	AM	2024-07-23 06:57:00	0	0
2024	2024-07-25	37	2	KPS-W	Koi	3.17	25.3	7.16	06:47:00	AM	2024-07-25 06:47:00	0	0
2024	2024-07-30	42	5	KPS-W	Koi	3.15	26.6	7.14	06:46:00	AM	2024-07-30 06:46:00	0	0
2024	2024-08-01	44	2	KPS-W	Koi	3.14	26.5	7.16	06:45:00	AM	2024-08-01 06:45:00	0	0
2024	2024-08-05	48	4	KPS-W	Koi	2.29	25.9	7.17	06:48:00	AM	2024-08-05 06:48:00	0	0
2024	2024-08-08	51	3	KPS-W	Koi	3.08	23.3	7.55	06:46:00	AM	2024-08-08 06:46:00	0	0
2024	2024-08-13	56	5	KPS-W	Koi	3.02	24.7	7.12	06:46:00	AM	2024-08-13 06:46:00	0	0
2024	2024-08-15	58	2	KPS-W	Koi	3.36	26.3	7.11	07:03:00	AM	2024-08-15 07:03:00	0	0
2024	2024-08-20	63	5	KPS-W	Koi	3.53	24	7.65	06:42:00	AM	2024-08-20 06:42:00	0	0
2024	2024-08-22	65	2	KPS-W	Koi	4.13	20.9	7.23	07:22:00	AM	2024-08-22 07:22:00	0	0
2024	2024-08-26	69	4	KPS-W	Koi	2.79	24	7.07	06:50:00	AM	2024-08-26 06:50:00	0	0
2024	2024-08-29	72	3	KPS-W	Koi	2.17	25.7	7.1	06:53:00	AM	2024-08-29 06:53:00	0	0
2024	2024-09-03	77	5	KPS-W	Koi	3.37	22.7	7.11	06:47:00	AM	2024-09-03 06:47:00	0	0
2024	2024-09-05	79	2	KPS-W	Koi	1.77	23.4	7.13	06:49:00	AM	2024-09-05 06:49:00	1	0
2024	2024-09-10	84	5	KPS-W	Koi	2.77	19.3	7.04	07:54:00	AM	2024-09-10 07:54:00	0	0
2024	2024-09-13	87	3	KPS-W	Koi	2.81	19.7	7.16	07:13:00	AM	2024-09-13 07:13:00	0	0
2024	2024-09-17	91	4	KPS-W	Koi	1.74	22.4	7.12	07:03:00	AM	2024-09-17 07:03:00	1	0
2024	2024-09-19	93	2	KPS-W	Koi	1.72	22.7	6.67	07:22:00	AM	2024-09-19 07:22:00	1	0
2024	2024-09-24	98	5	KPS-W	Koi	1.7	24	7.21	06:51:00	AM	2024-09-24 06:51:00	1	0
2024	2024-09-26	100	2	KPS-W	Koi	2.77	20.2	7.04	07:07:00	AM	2024-09-26 07:07:00	0	0
2024	2024-10-01	105	5	KPS-W	Koi	2.49	24	6.99	09:06:00	AM	2024-10-01 09:06:00	0	0
2024	2024-10-04	108	3	KPS-W	Koi	2.86	20.3	7.24	08:30:00	AM	2024-10-04 08:30:00	0	0
2024	2024-10-08	112	4	KPS-W	Koi	2.45	16.4	7.03	08:11:00	AM	2024-10-08 08:11:00	0	0
2024	2024-10-10	114	2	KPS-W	Koi	3.51	16.9	7.3	08:20:00	AM	2024-10-10 08:20:00	0	0
2024	2024-10-18	122	2	KPS-W	Koi	5.85	12.8	7.2	06:54:00	AM	2024-10-18 06:54:00	0	0
2024	2024-06-21	3	2	KPS-W	Koi	10.13	35	7.98	14:45:00	PM	2024-06-21 14:45:00
2024	2024-06-25	7	4	KPS-W	Koi	15.1	37	8.96	14:15:00	PM	2024-06-25 14:15:00
2024	2024-06-26	8	1	KPS-W	Koi	14.07	31.5	9.05	16:45:00	PM	2024-06-26 16:45:00
2024	2024-06-27	9	1	KPS-W	Koi	15.91	32.6	9.58	14:03:00	PM	2024-06-27 14:03:00
2024	2024-07-03	15	6	KPS-W	Koi	10.39	36.1	7.29	14:16:00	PM	2024-07-03 14:16:00
2024	2024-07-05	17	2	KPS-W	Koi	9.81	33.3	7.21	13:43:00	PM	2024-07-05 13:43:00
2024	2024-07-09	21	4	KPS-W	Koi	8.58	26.7	7.27	13:59:00	PM	2024-07-09 13:59:00
2024	2024-07-11	23	2	KPS-W	Koi	8.34	31.7	7.07	13:59:00	PM	2024-07-11 13:59:00
2024	2024-07-16	28	5	KPS-W	Koi	5.44	33.4	7.16	14:09:00	PM	2024-07-16 14:09:00
2024	2024-07-18	30	2	KPS-W	Koi	8.06	29.5	7.18	13:34:00	PM	2024-07-18 13:34:00
2024	2024-07-23	35	5	KPS-W	Koi	5.19	28	7.1	14:15:00	PM	2024-07-23 14:15:00
2024	2024-07-25	37	2	KPS-W	Koi	5.9	27.7	7.09	14:08:00	PM	2024-07-25 14:08:00
2024	2024-07-30	42	5	KPS-W	Koi	7.71	33.1	7.18	14:29:00	PM	2024-07-30 14:29:00
2024	2024-08-01	44	2	KPS-W	Koi	9.73	32	7.15	14:10:00	PM	2024-08-01 14:10:00
2024	2024-08-05	48	4	KPS-W	Koi	7.27	31.8	7.12	13:56:00	PM	2024-08-05 13:56:00
2024	2024-08-08	51	3	KPS-W	Koi	8.47	29.6	7.29	14:12:00	PM	2024-08-08 14:12:00
2024	2024-08-13	56	5	KPS-W	Koi	5.86	30.8	7.12	13:41:00	PM	2024-08-13 13:41:00
2024	2024-08-15	58	2	KPS-W	Koi	8.51	32.4	7.44	14:03:00	PM	2024-08-15 14:03:00
2024	2024-08-20	63	5	KPS-W	Koi	11.58	28.9	7.41	13:50:00	PM	2024-08-20 13:50:00
2024	2024-08-22	65	2	KPS-W	Koi	8.44	27.8	7.03	13:56:00	PM	2024-08-22 13:56:00
2024	2024-08-26	69	4	KPS-W	Koi	6.55	30.9	7.13	14:08:00	PM	2024-08-26 14:08:00
2024	2024-08-29	72	3	KPS-W	Koi	6.21	31	7.06	13:05:00	PM	2024-08-29 13:05:00
2024	2024-09-03	77	5	KPS-W	Koi	15.56	28.9	7.62	14:20:00	PM	2024-09-03 14:20:00
2024	2024-09-05	79	2	KPS-W	Koi	17.96	29.4	7.48	14:12:00	PM	2024-09-05 14:12:00
2024	2024-09-10	84	5	KPS-W	Koi	11.29	26.4	7.02	13:58:00	PM	2024-09-10 13:58:00
2024	2024-09-17	91	4	KPS-W	Koi	10.98	29.3	7.38	14:12:00	PM	2024-09-17 14:12:00
2024	2024-09-19	93	2	KPS-W	Koi	9.49	31.1	7.16	14:16:00	PM	2024-09-19 14:16:00
2024	2024-09-24	98	5	KPS-W	Koi	13.8	28.7	7.5	14:26:00	PM	2024-09-24 14:26:00
2024	2024-09-26	100	2	KPS-W	Koi	11.7	26.9	7.48	14:09:00	PM	2024-09-26 14:09:00
2024	2024-10-01	105	5	KPS-W	Koi	11.25	29.9	7.97	14:00:00	PM	2024-10-01 14:00:00
2024	2024-10-04	108	3	KPS-W	Koi	7.61	28.8	7.35	15:33:00	PM	2024-10-04 15:33:00
2024	2024-10-08	112	4	KPS-W	Koi	13.14	24.9	7.99	16:25:00	PM	2024-10-08 16:25:00
2024	2024-10-10	114	2	KPS-W	Koi	10.95	26	7.74	15:37:00	PM	2024-10-10 15:37:00
2024	2024-10-16	120	6	KPS-W	Koi	10.55	17.9	7.52	13:37:00	PM	2024-10-16 13:37:00
2024	2024-10-18	122	2	KPS-W	Koi	8.18	20.6	7.57	14:21:00	PM	2024-10-18 14:21:00
2024	2024-06-21	3	2	RPN-E	Rice	5.26	26.9	7.56	07:26:00	AM	2024-06-21 07:26:00
2024	2024-06-25	7	4	RPN-E	Rice	3.63	29.7	7.33	06:50:00	AM	2024-06-25 06:50:00
2024	2024-06-27	9	1	RPN-E	Rice	4.78	24.5	7.53	06:54:00	AM	2024-06-27 06:54:00
2024	2024-07-03	15	6	RPN-E	Rice	3.91	26.8	7.44	06:46:00	AM	2024-07-03 06:46:00
2024	2024-07-05	17	2	RPN-E	Rice	2.24	27.8	7.17	07:01:00	AM	2024-07-05 07:01:00
2024	2024-07-09	21	4	RPN-E	Rice	4.07	24.9	7.45	07:06:00	AM	2024-07-09 07:06:00
2024	2024-07-11	23	2	RPN-E	Rice	3.74	25.5	7.32	06:55:00	AM	2024-07-11 06:55:00
2024	2024-07-16	28	5	RPN-E	Rice	1.96	27.5	7.17	06:55:00	AM	2024-07-16 06:55:00
2024	2024-07-18	30	2	RPN-E	Rice	2.24	26	7.2	06:44:00	AM	2024-07-18 06:44:00
2024	2024-07-23	35	5	RPN-E	Rice	1.41	25.3	7.17	07:04:00	AM	2024-07-23 07:04:00
2024	2024-07-25	37	2	RPN-E	Rice	1.18	25.9	7.14	06:54:00	AM	2024-07-25 06:54:00
2024	2024-07-30	42	5	RPN-E	Rice	0.61	27.2	7.1	06:52:00	AM	2024-07-30 06:52:00
2024	2024-08-01	44	2	RPN-E	Rice	0.57	27.4	7.06	06:51:00	AM	2024-08-01 06:51:00
2024	2024-08-05	48	4	RPN-E	Rice	1.04	25.9	7.08	06:56:00	AM	2024-08-05 06:56:00
2024	2024-08-08	51	3	RPN-E	Rice	1.49	23.4	7.29	06:53:00	AM	2024-08-08 06:53:00
2024	2024-08-13	56	5	RPN-E	Rice	0.97	25.3	7.17	06:54:00	AM	2024-08-13 06:54:00
2024	2024-08-15	58	2	RPN-E	Rice	0.96	26.6	7.11	07:09:00	AM	2024-08-15 07:09:00
2024	2024-08-20	63	5	RPN-E	Rice	0.87	24.6	7.35	06:50:00	AM	2024-08-20 06:50:00
2024	2024-08-22	65	2	RPN-E	Rice	2.12	22.1	7.22	07:29:00	AM	2024-08-22 07:29:00
2024	2024-08-26	69	4	RPN-E	Rice	1.4	24.6	7.19	06:58:00	AM	2024-08-26 06:58:00
2024	2024-08-29	72	3	RPN-E	Rice	1.51	25.8	7.1	07:00:00	AM	2024-08-29 07:00:00
2024	2024-09-03	77	5	RPN-E	Rice	0.79	24.2	7.04	06:55:00	AM	2024-09-03 06:55:00
2024	2024-09-05	79	2	RPN-E	Rice	0.81	23.8	7.06	06:56:00	AM	2024-09-05 06:56:00
2024	2024-09-10	84	5	RPN-E	Rice	3.32	20.1	7.19	08:02:00	AM	2024-09-10 08:02:00
2024	2024-09-13	87	3	RPN-E	Rice	1.59	19.5	7.23	07:21:00	AM	2024-09-13 07:21:00
2024	2024-09-17	91	4	RPN-E	Rice	1.01	22.2	7.06	07:10:00	AM	2024-09-17 07:10:00
2024	2024-09-19	93	2	RPN-E	Rice	0.89	22.6	7.03	07:30:00	AM	2024-09-19 07:30:00
2024	2024-09-24	98	5	RPN-E	Rice	0.74	24	7.07	06:58:00	AM	2024-09-24 06:58:00
2024	2024-09-26	100	2	RPN-E	Rice	1.25	20.5	7.03	07:14:00	AM	2024-09-26 07:14:00
2024	2024-10-01	105	5	RPN-E	Rice	2.75	23	7.02	09:14:00	AM	2024-10-01 09:14:00
2024	2024-10-04	108	3	RPN-E	Rice	3.35	19.4	7.25	08:39:00	AM	2024-10-04 08:39:00
2024	2024-10-08	112	4	RPN-E	Rice	4.19	15.6	7.28	08:28:00	AM	2024-10-08 08:28:00
2024	2024-10-10	114	2	RPN-E	Rice	4.78	15.7	7.42	08:28:00	AM	2024-10-10 08:28:00
2024	2024-10-18	122	2	RPN-E	Rice	7.03	11.1	7.51	07:00:00	AM	2024-10-18 07:00:00
2024	2024-06-21	3	2	RPN-E	Rice	11.32	34.1	8.67	14:52:00	PM	2024-06-21 14:52:00
2024	2024-06-25	7	4	RPN-E	Rice	10.1	36.4	8.11	14:22:00	PM	2024-06-25 14:22:00
2024	2024-06-27	9	1	RPN-E	Rice	13.44	31.8	9.14	14:09:00	PM	2024-06-27 14:09:00
2024	2024-07-03	15	6	RPN-E	Rice	12.15	33.7	7.6	14:21:00	PM	2024-07-03 14:21:00
2024	2024-07-05	17	2	RPN-E	Rice	11.04	32.3	7.63	13:48:00	PM	2024-07-05 13:48:00
2024	2024-07-09	21	4	RPN-E	Rice	9.73	26.3	7.7	14:04:00	PM	2024-07-09 14:04:00
2024	2024-07-11	23	2	RPN-E	Rice	12.46	32.2	7.42	14:03:00	PM	2024-07-11 14:03:00
2024	2024-07-16	28	5	RPN-E	Rice	14.33	32.7	7.56	14:15:00	PM	2024-07-16 14:15:00
2024	2024-07-18	30	2	RPN-E	Rice	14.14	28.8	7.66	13:39:00	PM	2024-07-18 13:39:00
2024	2024-07-23	35	5	RPN-E	Rice	12.88	27.8	7.55	14:22:00	PM	2024-07-23 14:22:00
2024	2024-07-25	37	2	RPN-E	Rice	10.93	27.8	7.31	14:13:00	PM	2024-07-25 14:13:00
2024	2024-07-30	42	5	RPN-E	Rice	13.54	31.7	7.39	14:35:00	PM	2024-07-30 14:35:00
2024	2024-08-01	44	2	RPN-E	Rice	13.97	31.5	7.32	14:15:00	PM	2024-08-01 14:15:00
2024	2024-08-05	48	4	RPN-E	Rice	14.9	31.2	7.46	14:02:00	PM	2024-08-05 14:02:00
2024	2024-08-08	51	3	RPN-E	Rice	15.75	28.2	7.74	14:16:00	PM	2024-08-08 14:16:00
2024	2024-08-13	56	5	RPN-E	Rice	15.17	29.3	7.36	13:47:00	PM	2024-08-13 13:47:00
2024	2024-08-15	58	2	RPN-E	Rice	13.14	30.3	7.32	14:09:00	PM	2024-08-15 14:09:00
2024	2024-08-20	63	5	RPN-E	Rice	14.99	28	7.49	14:00:00	PM	2024-08-20 14:00:00
2024	2024-08-22	65	2	RPN-E	Rice	16.25	27	7.7	14:03:00	PM	2024-08-22 14:03:00
2024	2024-08-26	69	4	RPN-E	Rice	16.82	28.8	7.48	14:13:00	PM	2024-08-26 14:13:00
2024	2024-08-29	72	3	RPN-E	Rice	11.6	28.5	7.26	13:11:00	PM	2024-08-29 13:11:00
2024	2024-09-03	77	5	RPN-E	Rice	9.72	26.8	7.34	14:27:00	PM	2024-09-03 14:27:00
2024	2024-09-05	79	2	RPN-E	Rice	12.59	27	7.29	14:19:00	PM	2024-09-05 14:19:00
2024	2024-09-10	84	5	RPN-E	Rice	13.13	23.9	7.53	14:07:00	PM	2024-09-10 14:07:00
2024	2024-09-17	91	4	RPN-E	Rice	8.43	25.8	7.18	14:21:00	PM	2024-09-17 14:21:00
2024	2024-09-19	93	2	RPN-E	Rice	9.76	27	7.24	14:24:00	PM	2024-09-19 14:24:00
2024	2024-09-24	98	5	RPN-E	Rice	8.87	26	7.33	14:32:00	PM	2024-09-24 14:32:00
2024	2024-09-26	100	2	RPN-E	Rice	14.04	23.4	7.4	14:14:00	PM	2024-09-26 14:14:00
2024	2024-10-01	105	5	RPN-E	Rice	14.85	25	7.48	14:20:00	PM	2024-10-01 14:20:00
2024	2024-10-04	108	3	RPN-E	Rice	17.08	23.8	7.74	15:41:00	PM	2024-10-04 15:41:00
2024	2024-10-08	112	4	RPN-E	Rice	18.32	21.5	8.73	16:36:00	PM	2024-10-08 16:36:00
2024	2024-10-10	114	2	RPN-E	Rice	17.25	21.8	8.86	15:46:00	PM	2024-10-10 15:46:00
2024	2024-10-16	120	6	RPN-E	Rice	12.11	15	7.76	13:42:00	PM	2024-10-16 13:42:00
2024	2024-10-18	122	2	RPN-E	Rice	14.69	16.4	8.02	14:26:00	PM	2024-10-18 14:26:00
2024	2024-06-21	3	2	RPS-E	Rice	5.03	26.9	7.38	07:23:00	AM	2024-06-21 07:23:00
2024	2024-06-25	7	4	RPS-E	Rice	3.78	29.5	7.31	06:53:00	AM	2024-06-25 06:53:00
2024	2024-06-27	9	1	RPS-E	Rice	5.23	24.5	7.39	06:51:00	AM	2024-06-27 06:51:00
2024	2024-07-03	15	6	RPS-E	Rice	3.82	26.4	7.22	06:41:00	AM	2024-07-03 06:41:00
2024	2024-07-05	17	2	RPS-E	Rice	3.19	27.9	7.2	06:57:00	AM	2024-07-05 06:57:00
2024	2024-07-09	21	4	RPS-E	Rice	4.14	24.8	7.38	07:02:00	AM	2024-07-09 07:02:00
2024	2024-07-11	23	2	RPS-E	Rice	3.09	25.4	7.27	06:51:00	AM	2024-07-11 06:51:00
2024	2024-07-16	28	5	RPS-E	Rice	2.45	26.7	7.15	06:50:00	AM	2024-07-16 06:50:00
2024	2024-07-18	30	2	RPS-E	Rice	2.49	26.1	7.14	06:41:00	AM	2024-07-18 06:41:00
2024	2024-07-23	35	5	RPS-E	Rice	1.83	25.4	6.94	07:00:00	AM	2024-07-23 07:00:00
2024	2024-07-25	37	2	RPS-E	Rice	2.2	25.6	7.17	06:50:00	AM	2024-07-25 06:50:00
2024	2024-07-30	42	5	RPS-E	Rice	1.52	26.7	7.19	06:48:00	AM	2024-07-30 06:48:00
2024	2024-08-01	44	2	RPS-E	Rice	1.18	26.7	7.09	06:48:00	AM	2024-08-01 06:48:00
2024	2024-08-05	48	4	RPS-E	Rice	0.85	26.3	7.04	06:52:00	AM	2024-08-05 06:52:00
2024	2024-08-08	51	3	RPS-E	Rice	1.18	24.5	7.33	06:50:00	AM	2024-08-08 06:50:00
2024	2024-08-13	56	5	RPS-E	Rice	1.28	25	7.19	06:50:00	AM	2024-08-13 06:50:00
2024	2024-08-15	58	2	RPS-E	Rice	1.07	26.4	7.2	07:06:00	AM	2024-08-15 07:06:00
2024	2024-08-20	63	5	RPS-E	Rice	0.66	24.4	7.36	06:47:00	AM	2024-08-20 06:47:00
2024	2024-08-22	65	2	RPS-E	Rice	1.34	21.9	7.24	07:25:00	AM	2024-08-22 07:25:00
2024	2024-08-26	69	4	RPS-E	Rice	0.48	24.6	7.14	06:55:00	AM	2024-08-26 06:55:00
2024	2024-08-29	72	3	RPS-E	Rice	0.59	25.7	7.03	06:56:00	AM	2024-08-29 06:56:00
2024	2024-09-03	77	5	RPS-E	Rice	0.8	23.5	7.05	06:50:00	AM	2024-09-03 06:50:00
2024	2024-09-05	79	2	RPS-E	Rice	0.78	23.5	7.01	06:53:00	AM	2024-09-05 06:53:00
2024	2024-09-10	84	5	RPS-E	Rice	2.03	20.1	7.09	07:57:00	AM	2024-09-10 07:57:00
2024	2024-09-13	87	3	RPS-E	Rice	1.18	19.5	7.2	07:16:00	AM	2024-09-13 07:16:00
2024	2024-09-17	91	4	RPS-E	Rice	1.22	22.4	7.11	07:06:00	AM	2024-09-17 07:06:00
2024	2024-09-19	93	2	RPS-E	Rice	0.94	22.7	7.09	07:27:00	AM	2024-09-19 07:27:00
2024	2024-09-24	98	5	RPS-E	Rice	1.04	24.1	7.13	06:54:00	AM	2024-09-24 06:54:00
2024	2024-09-26	100	2	RPS-E	Rice	1.65	21	7.04	07:10:00	AM	2024-09-26 07:10:00
2024	2024-10-01	105	5	RPS-E	Rice	1.63	23.3	7.05	09:11:00	AM	2024-10-01 09:11:00
2024	2024-10-04	108	3	RPS-E	Rice	2.62	19.9	7.13	08:34:00	AM	2024-10-04 08:34:00
2024	2024-10-08	112	4	RPS-E	Rice	2.43	17	7.13	08:16:00	AM	2024-10-08 08:16:00
2024	2024-10-10	114	2	RPS-E	Rice	3.61	16.7	7.36	08:24:00	AM	2024-10-10 08:24:00
2024	2024-10-18	122	2	RPS-E	Rice	7.13	11.5	7.42	06:57:00	AM	2024-10-18 06:57:00
2024	2024-06-21	3	2	RPS-E	Rice	11.34	34.4	8.39	14:47:00	PM	2024-06-21 14:47:00
2024	2024-06-25	7	4	RPS-E	Rice	11.95	36.4	8.59	14:17:00	PM	2024-06-25 14:17:00
2024	2024-06-27	9	1	RPS-E	Rice	12.78	33.1	8.93	14:06:00	PM	2024-06-27 14:06:00
2024	2024-07-03	15	6	RPS-E	Rice	11.63	34.5	7.52	14:18:00	PM	2024-07-03 14:18:00
2024	2024-07-05	17	2	RPS-E	Rice	10.6	32.7	7.41	13:45:00	PM	2024-07-05 13:45:00
2024	2024-07-09	21	4	RPS-E	Rice	10.6	26.3	7.6	14:01:00	PM	2024-07-09 14:01:00
2024	2024-07-11	23	2	RPS-E	Rice	11.56	31.7	7.35	14:01:00	PM	2024-07-11 14:01:00
2024	2024-07-16	28	5	RPS-E	Rice	11.76	31.8	7.43	14:12:00	PM	2024-07-16 14:12:00
2024	2024-07-18	30	2	RPS-E	Rice	9.57	28.5	7.39	13:37:00	PM	2024-07-18 13:37:00
2024	2024-07-23	35	5	RPS-E	Rice	10.67	27.8	7.44	14:18:00	PM	2024-07-23 14:18:00
2024	2024-07-25	37	2	RPS-E	Rice	10.56	27.6	7.49	14:10:00	PM	2024-07-25 14:10:00
2024	2024-07-30	42	5	RPS-E	Rice	14.7	31.8	7.44	14:32:00	PM	2024-07-30 14:32:00
2024	2024-08-01	44	2	RPS-E	Rice	16.25	31	7.54	14:12:00	PM	2024-08-01 14:12:00
2024	2024-08-05	48	4	RPS-E	Rice	13.81	30.2	7.2	14:05:00	PM	2024-08-05 14:05:00
2024	2024-08-08	51	3	RPS-E	Rice	14.67	28	7.51	14:19:00	PM	2024-08-08 14:19:00
2024	2024-08-13	56	5	RPS-E	Rice	15.15	28.9	7.39	13:44:00	PM	2024-08-13 13:44:00
2024	2024-08-15	58	2	RPS-E	Rice	14.87	30.2	7.44	14:06:00	PM	2024-08-15 14:06:00
2024	2024-08-20	63	5	RPS-E	Rice	15.3	28	7.62	13:57:00	PM	2024-08-20 13:57:00
2024	2024-08-22	65	2	RPS-E	Rice	16.19	26.4	7.54	13:59:00	PM	2024-08-22 13:59:00
2024	2024-08-26	69	4	RPS-E	Rice	12.97	28.4	7.36	14:10:00	PM	2024-08-26 14:10:00
2024	2024-08-29	72	3	RPS-E	Rice	7.99	28.9	7.07	13:08:00	PM	2024-08-29 13:08:00
2024	2024-09-03	77	5	RPS-E	Rice	11.01	26.3	7.17	14:29:00	PM	2024-09-03 14:29:00
2024	2024-09-05	79	2	RPS-E	Rice	12.49	26.7	7.53	14:16:00	PM	2024-09-05 14:16:00
2024	2024-09-10	84	5	RPS-E	Rice	7.17	23.1	7.47	14:03:00	PM	2024-09-10 14:03:00
2024	2024-09-17	91	4	RPS-E	Rice	13.1	26.2	7.34	14:15:00	PM	2024-09-17 14:15:00
2024	2024-09-19	93	2	RPS-E	Rice	16.41	26.8	7.44	14:19:00	PM	2024-09-19 14:19:00
2024	2024-09-24	98	5	RPS-E	Rice	13.72	27.1	7.5	14:29:00	PM	2024-09-24 14:29:00
2024	2024-09-26	100	2	RPS-E	Rice	13.18	24.2	7.37	14:11:00	PM	2024-09-26 14:11:00
2024	2024-10-01	105	5	RPS-E	Rice	10.6	24.8	7.31	14:10:00	PM	2024-10-01 14:10:00
2024	2024-10-04	108	3	RPS-E	Rice	13.06	23.2	7.4	15:38:00	PM	2024-10-04 15:38:00
2024	2024-10-08	112	4	RPS-E	Rice	16.68	22.1	8.06	16:32:00	PM	2024-10-08 16:32:00
2024	2024-10-10	114	2	RPS-E	Rice	15.19	22.5	9.29	15:41:00	PM	2024-10-10 15:41:00
2024	2024-10-16	120	6	RPS-E	Rice	11.6	16.1	7.64	13:39:00	PM	2024-10-16 13:39:00
2024	2024-10-18	122	2	RPS-E	Rice	13.7	17.4	7.86	14:23:00	PM	2024-10-18 14:23:00
